# Supplementary material for: Transcriptome and Metabolome Analyses of Leaves from Cutting Rejuvenation of Ancient Cinnamomum camphora
Source: Int J Mol Sci. 2024 Jul 12;25(14):7664. doi: 10.3390/ijms25147664 (PMC11277138; doi:10.3390/ijms25147664)
Supplement: Supplementary file 1 [file ijms-25-07664-s001.zip]

Archive with 2 entries (2 files):
- Supplementary Materials-Figure.pdf
- Supplementary Materials-Table.xlsx
