# Supplementary material for: Transcriptome and Metabolome Analyses of Leaves from Cutting Rejuvenation of Ancient Cinnamomum camphora
Source: Int J Mol Sci. 2024 Jul 12;25(14):7664. doi: 10.3390/ijms25147664 (PMC11277138; doi:10.3390/ijms25147664)
Supplement: Supplementary file 1 [file ijms-25-07664-s001.zip › Supplementary Materials-Table.xlsx]

## Sheet: Table S1
Table S1 The identification information of total 726 primary metabolites by metabolome
Index	Q1 (Da)	Q3 (Da)	Molecular weight (Da)	Formula	Ionization model	Compounds	物质	Class I	物质一级分类	Class II	物质二级分类	CAS	Level	ML1	ML2	ML3	RL1	RL2	RL3	YL1	YL2	YL3	QC01	QC02	QC03	cpd_ID	kegg_map
mws0668	283.07	151.03	284.076	C10H12N4O6	[M-H]-	Xanthosine	黄苷	Nucleotides and derivatives	核苷酸及其衍生物	Nucleotides and derivatives	核苷酸及其衍生物	146-80-5	3	110538	106901	164074	264515	346179	364436	281599	232396	178168	195581	195462	195260	C01762	ko00230,ko00232,ko01100,ko01110,ko01232,ko02010
pmb2228	538.39	184.07	537.379	C27H56NO7P	[M+H]+	LysoPC 19:0	溶血磷脂酰胆碱 19:0	Lipids	脂质	LPC	溶血磷脂酰胆碱	108273-88-7	3	45789.6	23954.9	40606.2	29022.9	46823.8	63721.3	31406.7	19119.2	150219	35516.9	35627.1	35642.4	-	-
MWSmce585	104.07	59.01	103.063	C4H9NO2	[M+H]+	Methyl 3-aminopropanoate	3-氨基丙酸甲酯	Amino acids and derivatives	氨基酸及其衍生物	Amino acids and derivatives	氨基酸及其衍生物	4138-35-6	2	3.46169e+06	4.42372e+06	2.97963e+06	3.26096e+06	2.69895e+06	2.70797e+06	4.64831e+06	5.30191e+06	4.29763e+06	3.74909e+06	3.76557e+06	3.76231e+06	-	-
pmb0885	291.2	191.11	290.188	C18H26O3	[M+H]+	4-Oxo-9Z,11Z,13E,15E-Octadecatetraenoic Acid	4-氧化-9Z,11Z,13E,15E-十八碳四烯酸	Lipids	脂质	Free fatty acids	游离脂肪酸	-	3	57918.4	60421.5	44484	80598	62646.4	71569	40211.1	46597.9	75027.6	56829	57123	56797.3	-	-
pmb0881	478.29	337.27	477.286	C23H44NO7P	[M+H]+	LysoPE 18:2	溶血磷脂酰乙醇胺 18:2	Lipids	脂质	LPE	溶血磷脂酰乙醇胺	-	2	1.22131e+07	5.86862e+06	1.02744e+07	1.48689e+07	1.6872e+07	1.39392e+07	7.50217e+06	6.0479e+06	2.8315e+07	1.33196e+07	1.33855e+07	1.34136e+07	-	-
Waln010743	578.35	279.23	579.354	C28H54NO9P	[M-H]-	1-(2,3-dihydroxypropoxy)-3-(((2-(dimethylamino)ethoxy)(hydroxy)phosphoryl)oxy)propan-2-yl (11Z,14Z)-octadeca-11,14-dienoate	1-(2,3-二羟基丙氧基)-3-(((2-(二甲基氨基)乙氧基)(羟基)磷酰基)氧基)丙-2-基 (11Z,14Z)-十八碳-11,14-二烯酸	Lipids	脂质	LPE	溶血磷脂酰乙醇胺	-	1	6.73546e+06	2.75895e+06	5.29437e+06	7.19348e+06	7.80012e+06	6.93734e+06	3.55559e+06	2.81401e+06	1.40721e+07	6.27885e+06	6.31333e+06	6.32373e+06	-	-
pme3827	198.08	152.07	197.069	C9H11NO4	[M+H]+	3,4-Dihydroxy-L-phenylalanine (L-Dopa)	3,4-二羟基-L-苯丙氨酸 (左旋多巴)	Amino acids and derivatives	氨基酸及其衍生物	Amino acids and derivatives	氨基酸及其衍生物	59-92-7	2	845178	871885	643985	541800	588003	514184	356381	339455	393346	491999	488482	492215	C00355	ko00350,ko00950,ko00965,ko01100,ko01110
Walp006011	246.24	88.08	245.236	C14H31NO2	[M+H]+	2-Aminotetradecane-1,4-diol	2-氨基十四烷-1,4-二醇	Lipids	脂质	Sphingolipids	鞘脂	-	2	189718	257062	235183	298378	281358	318312	262828	300306	178894	213624	212567	211680	-	-
MW0149956	475.17	313.12	476.175	C18H28N4O11	[M-H]-	Glu-Asp-Val-Asp	谷氨酸-天门冬氨酸-缬氨酸-天门冬氨酸	Amino acids and derivatives	氨基酸及其衍生物	Amino acids and derivatives	氨基酸及其衍生物	-	3	479103	565448	530795	265779	245833	317662	287290	303016	264971	340510	340710	343629	-	-
pmb0876	454.29	313.27	453.286	C21H44NO7P	[M+H]+	LysoPE 16:0	溶血磷脂酰乙醇胺 16:0	Lipids	脂质	LPE	溶血磷脂酰乙醇胺	53862-35-4	1	1.21677e+06	1.73723e+06	1.98869e+06	1.9176e+06	1.73202e+06	1.32488e+06	1.55599e+06	1.24392e+06	3.17482e+06	2.01997e+06	2.04015e+06	2.02387e+06	-	-
Zmyn005026	283.26	283.26	284.272	C18H36O2	[M-H]-	16-Methylheptadecanoic acid	16-甲基十七烷酸	Lipids	脂质	Free fatty acids	游离脂肪酸	2724-58-5	3	7.18905e+07	1.03342e+08	9.95895e+07	1.00292e+08	1.14256e+08	124414832	7.96829e+07	103938619	9.07413e+07	1.00526e+08	1.01572e+08	1.01353e+08	C20356	-
Waln011524	554.35	255.23	555.354	C26H54NO9P	[M-H]-	1-(2,3-dihydroxypropoxy)-3-(((2-(dimethylamino)ethoxy)(hydroxy)phosphoryl)oxy)propan-2-yl palmitate	1-(2,3-二羟基丙氧基)-3-(((2-(二甲基氨基)乙氧基)(羟基)磷酰基)氧基)丙-2-基 棕榈酸酯	Lipids	脂质	LPE	溶血磷脂酰乙醇胺	-	1	70010	57162.1	88290.3	114112	136225	148485	75025.7	56111.6	228682	120397	120826	119503	-	-
Zmpn000095	261.04	78.96	262.045	C6H15O9P	[M-H]-	Sorbitol-6-phosphate	山梨糖醇-6-磷酸	Others	其它类	Saccharides	糖类	20479-58-7	2	59618.9	61008.7	91397.3	226558	282661	297939	182384	69406.8	141836	167686	166083	166027	C01096	ko00051,ko01100
pmp001264	274.27	256.27	273.267	C16H35NO2	[M+H]+	Hexadecylsphingosine	十六烷基鞘胺醇	Lipids	脂质	Sphingolipids	鞘脂	-	2	4.48112e+06	4.7622e+06	5.06014e+06	4.97257e+06	5.91591e+06	5.6421e+06	5.32143e+06	5.00184e+06	4.45358e+06	9.12922e+06	9.02663e+06	9.09868e+06	-	-
Zazp002547	205.1	146.06	204.09	C11H12N2O2	[M+H]+	cyclo-(Gly-Phe)	环(丙氨酰-苯丙氨酸)	Amino acids and derivatives	氨基酸及其衍生物	Amino acids and derivatives	氨基酸及其衍生物	10125-07-2	1	9.90155e+06	2.79163e+07	3.9113e+06	3.67641e+07	3.20964e+07	3.35345e+07	2.1938e+07	2.17904e+07	1.96879e+07	2.18639e+07	2.19135e+07	2.16721e+07	-	-
Lmbn005487	313.24	251.24	314.246	C18H34O4	[M-H]-	12,13-DHOME; (9Z)-12,13-Dihydroxyoctadec-9-enoic acid	12,13-二羟基十八烷基-9-烯酸	Lipids	脂质	Free fatty acids	游离脂肪酸	263399-35-5	1	201691	233289	232708	39454.3	40225.1	43979.5	81299.7	85587.2	56491.1	98121	98965	97629.1	C14829	ko00591
Waln011704	580.36	281.25	581.369	C28H56NO9P	[M-H]-	1-(2,3-dihydroxypropoxy)-3-(((2-(dimethylamino)ethoxy)(hydroxy)phosphoryl)oxy)propan-2-yl (Z)-14-Octadecenoic Acid	1-(2,3-二羟基丙氧基)-3-(((2-(二甲基氨基)乙氧基)(羟基)磷酰基)氧基)丙-2-基 (Z)-14-十八碳烯酸	Lipids	脂质	LPE	溶血磷脂酰乙醇胺	-	1	922838	367400	826669	1.01895e+06	1.0439e+06	1.10398e+06	358314	348694	3.03324e+06	996180	1.00014e+06	986019	-	-
pmb0889	279.23	95.09	278.225	C18H30O2	[M+H]+	Punicic acid (9Z,11E,13Z-octadecatrienoic acid)	石榴酸 (9Z,11E,13Z-十八碳三烯酸)	Lipids	脂质	Free fatty acids	游离脂肪酸	544-72-9	3	1.73236e+06	1.63106e+06	1.61377e+06	802195	730401	565828	1.01497e+06	930548	620532	1.01336e+06	1.01984e+06	1.00414e+06	C08364	-
mws0242	173.08	111.08	174.089	C8H14O4	[M-H]-	Suberic Acid	辛二酸	Organic acids	有机酸	Organic acids	有机酸	505-48-6	3	38689.6	34063.3	38447.3	26344.2	23477.1	24924.2	68386.9	29659.4	23897.3	31875.1	31509	31985.7	C08278	-
MW0150185	551.25	341.14	552.254	C24H36N6O9	[M-H]-	Glu-Tyr-Asn-Lys	谷氨酸-酪氨酸-天门冬酰氨-赖氨酸	Amino acids and derivatives	氨基酸及其衍生物	Amino acids and derivatives	氨基酸及其衍生物	-	3	341657	406543	307004	1.46465e+06	1.55844e+06	1.75666e+06	1.30974e+06	1.7905e+06	1.751e+06	1.01555e+06	1.0304e+06	1.02933e+06	-	-
Wafn011571	295.23	195.14	296.235	C18H32O3	[M-H]-	alpha-Hydroxylinoleic acid*	α-羟基亚油酸*	Lipids	脂质	Free fatty acids	游离脂肪酸	57818-44-7	1	310669	254819	245862	79751.6	81982.6	89548.7	173667	146433	158595	142668	143238	144970	-	-
pma3101	256.08	124.04	256.082	C11H14NO6+	[M]+	Nicotinate D-ribonucleoside	烟酸核糖核苷	Others	其它类	Vitamin	维生素	17720-18-2	3	380607	391747	454630	585653	673589	610888	742140	575700	649616	525265	521431	530333	C05841	ko00760,ko01100
Zmmp000606	148.1	84.08	147.089	C6H13NO3	[M+H]+	2-Amino-4-hydroxy-3-methylpentanoic acid	2-氨基-4-羟基-3-甲基戊酸	Amino acids and derivatives	氨基酸及其衍生物	Amino acids and derivatives	氨基酸及其衍生物	-	2	1.74534e+07	1.79446e+07	1.59236e+07	2.4346e+07	2.04793e+07	2.38977e+07	2.19983e+07	3.07125e+07	2.54323e+07	22380207	2.21435e+07	2.25222e+07	-	-
MWS2027	129.03	69	128.022	C4H4N2O3	[M+H]+	Barbituric acid;Malonylurea;2,4,6-Pyrimidinetrione	巴比妥酸;丙二酰脲;2,4,6-嘧啶三酮	Nucleotides and derivatives	核苷酸及其衍生物	Nucleotides and derivatives	核苷酸及其衍生物	67-52-7	3	1.42827e+06	1.47429e+06	1.69427e+06	2.6852e+06	2.76602e+06	3.43204e+06	926537	1.42272e+06	1.21852e+06	2.24941e+06	2.21827e+06	2.25518e+06	C00813	ko00240,ko01100
Lmhp009590	508.34	184.07	507.332	C25H50NO7P	[M+H]+	LysoPC 17:1	溶血磷脂酰胆碱 17:1	Lipids	脂质	LPC	溶血磷脂酰胆碱	-	3	335263	110437	243898	370855	466628	445251	105320	68086.1	401504	299915	294760	295911	-	-
pmb2260	480.31	184.07	479.301	C23H46NO7P	[M+H]+	LysoPC 15:1	溶血磷脂酰胆碱 15:1	Lipids	脂质	LPC	溶血磷脂酰胆碱	-	3	24360	27251.2	35160	36730.8	40891.6	39635.2	38041.2	19850.3	40372.3	28657.3	29230.7	29025.6	-	-
MEDTN00717	313.18	136.02	314.188	C20H26O3	[M-H]-	4-Oxoretinoic acid	4-氧代-维甲酸	Organic acids	有机酸	Organic acids	有机酸	64907-22-8	3	15688.7	17457	13585.5	2775.9	2653.91	2622.38	11890.9	13321.3	9468.75	9279.11	9102.64	9132.6	C16678	ko01100
Hmqp005411	297.243	81.07	296.235	C18H32O3	[M+H]+	9-Oxo-12Z-Octadecenoic acid*	9-氧代-12Z-十八碳烯酸*	Lipids	脂质	Free fatty acids	游离脂肪酸	112543-32-5	3	49343.3	61806.8	56767.4	32982.1	43026	36578.9	113224	55345.6	47250.1	49976.4	49878.6	49041.6	-	-
mws4175	175.02	85.03	176.032	C6H8O6	[M-H]-	D-Glucurono-6,3-lactone	D-葡萄糖醛酸-6,3-内酯	Others	其它类	Saccharides	糖类	32449-92-6	3	110789	126837	131472	138165	139286	129608	209357	196491	370613	138823	140103	137228	C02670	ko00053,ko01100
mws1080	341.11	179.06	342.116	C12H22O11	[M-H]-	Galactinol	肌醇半乳糖苷	Others	其它类	Saccharides	糖类	3687-64-7	1	2.24229e+07	3.44624e+07	3.24001e+07	4.99217e+07	3.51164e+07	3.10405e+07	2.31813e+07	2.39621e+07	2.52341e+07	2.95195e+07	2.91638e+07	2.89161e+07	C01235	ko00052,ko01100
pme3017	104.07	58.07	103.063	C4H9NO2	[M+H]+	2-Aminoisobutyric acid*	2-氨基异丁酸*	Organic acids	有机酸	Organic acids	有机酸	62-57-7	2	3.21342e+06	3.74955e+06	2.68688e+06	2.84056e+06	2.48239e+06	2.82748e+06	4.30544e+06	4.54574e+06	5.6477e+06	3.73779e+06	3.81576e+06	3.76146e+06	C03665	-
mws1488	255.23	237.22	256.24	C16H32O2	[M-H]-	Palmitic acid	棕榈酸	Lipids	脂质	Free fatty acids	游离脂肪酸	57-10-3	2	40394.7	46040.2	38366	45466.1	48684.8	43087.9	52753.9	51599.3	47675.5	39466.6	38935.9	38612.1	C00249	ko00061,ko00062,ko00071,ko00073,ko01040,ko01100,ko01212
pma1303	492.31	184.07	491.301	C24H46NO7P	[M+H]+	LysoPC 16:2	溶血磷脂酰胆碱 16:2	Lipids	脂质	LPC	溶血磷脂酰胆碱	-	3	26349.8	11188.4	18958.9	71072.3	78275.8	59638.7	12789.4	8413.78	76280.9	40881.6	40005.6	40285.9	-	-
mws0282	203.08	116.05	204.09	C11H12N2O2	[M-H]-	L-Tryptophan	L-色氨酸	Amino acids and derivatives	氨基酸及其衍生物	Amino acids and derivatives	氨基酸及其衍生物	73-22-3	1	789725	2.21998e+06	301821	4.2484e+06	3.74043e+06	3.79849e+06	1.77685e+06	1.70063e+06	1.4389e+06	1.88543e+06	1.92504e+06	1.92086e+06	C00078	ko00260,ko00380,ko00400,ko00901,ko00966,ko00970,ko00996,ko01100,ko01110,ko01210,ko01230,ko01240
MW0158479	549.19	177.06	548.187	C23H28N6O10	[M+H]+	Tyr-His-Asp-Asp	酪氨酸-天冬氨酸-天冬氨酸	Amino acids and derivatives	氨基酸及其衍生物	Amino acids and derivatives	氨基酸及其衍生物	-	3	75134.9	83779.7	94243.9	149715	288832	261981	355263	152073	85856.1	149026	145613	147304	-	-
Lmbn005662	295.23	171.1	296.235	C18H32O3	[M-H]-	9(10)-EpOME;(9R,10S)-(12Z)-9,10-Epoxyoctadecenoic acid	9,10-环氧十八烯酸	Lipids	脂质	Free fatty acids	游离脂肪酸	16833-56-0	3	27559.2	26686.3	26052.3	11640.3	13192.6	12006.8	19974.3	13210.9	11049.2	16591.2	16738.1	16986.8	C14825	ko00591,ko01100
MW0158278	469.2	137.06	468.201	C24H28N4O6	[M+H]+	Trp-Tyr-Thr	色氨酸-酪氨酸-苏氨酸	Amino acids and derivatives	氨基酸及其衍生物	Amino acids and derivatives	氨基酸及其衍生物	-	3	323743	300842	400867	175241	206498	230588	153196	148178	123862	243324	237541	240402	-	-
mws0221	241.03	151.98	240.024	C6H12N2O4S2	[M+H]+	L-Cystine	L-胱氨酸	Amino acids and derivatives	氨基酸及其衍生物	Amino acids and derivatives	氨基酸及其衍生物	56-89-3	3	402570	453124	411983	159592	125636	145483	237260	320060	214250	236010	240876	235820	C00491	ko00270,ko01100,ko02010
pme1654	209.12	59.02	210.126	C12H18O3	[M-H]-	Jasmonic acid	茉莉酸	Organic acids	有机酸	Organic acids	有机酸	77026-92-7	3	24870.2	27267.4	35198.4	10139.4	10360.5	3847.21	20572.2	26187.5	27379.1	19530.7	19777.4	19302.9	C08491	ko00592,ko01100,ko01110,ko04075
MW0054480	255.2	183.18	256.204	C15H28O3	[M-H]-	Lyngbic acid	灵二酸	Lipids	脂质	Free fatty acids	游离脂肪酸	70607-97-5	3	19652.4	15077.7	21084.5	8098.26	5129.49	4825.48	15361.5	12050.2	8294.38	10304	10053.6	10217.6	-	-
MW0144721	373.18	175.15	372.18	C19H24N4O4	[M+H]+	Ala-Pro-Trp	L-丙氨酰-L-脯氨酰-L-色氨酸	Amino acids and derivatives	氨基酸及其衍生物	Amino acids and derivatives	氨基酸及其衍生物	-	3	283948	337987	271421	242202	206413	219942	276751	491013	391222	288810	295377	294945	-	-
mws0376	115	71.01	116.011	C4H4O4	[M-H]-	Fumaric acid	延胡索酸(富马酸,反丁烯二酸)	Organic acids	有机酸	Organic acids	有机酸	110-17-8	1	1.05946e+06	942879	969224	945666	844210	778816	576550	663339	923333	708642	727038	717431	C00122	ko00020,ko00190,ko00220,ko00250,ko00350,ko00360,ko00620,ko00650,ko00760,ko01100,ko01110,ko01200
Zmjn004133	311.22	293.21	312.23	C18H32O4	[M-H]-	9S-Hydroperoxy-10E,12Z-octadecadienoic acid	9S-氢过氧-10E,12Z-十八碳二烯酸	Lipids	脂质	Free fatty acids	游离脂肪酸	5502-91-0	3	48597.7	64212.6	53940.9	23755.3	22458.8	14928.9	32609	28067.4	41812.2	27160.1	26509.9	26634.1	C14827	ko00591,ko01100
Lmbn004685	311.22	223.17	312.23	C18H32O4	[M-H]-	5S,8R-DiHODE; (5S,8R,9Z,12Z)-5,8-Dihydroxyoctadeca-9,12-dienoate	5,8-二羟基-9,12-十八碳二烯酸	Lipids	脂质	Free fatty acids	游离脂肪酸	-	3	8830.32	13156.3	14489.7	15540.2	10210.8	7546.76	12452.1	14554.8	10555.5	6337.11	6508.66	6437.75	C20186	ko00591
MWS04559g	182.08	136.08	181.074	C9H11NO3	[M+H]+	3-Hydroxy-L-phenylalanine*	3-羟基-L-苯丙氨酸*	Amino acids and derivatives	氨基酸及其衍生物	Amino acids and derivatives	氨基酸及其衍生物	587-33-7	1	1.64797e+06	1.38792e+06	1.31255e+06	7.86778e+06	1.28968e+07	7.08412e+06	1.23887e+07	4.9099e+06	4.02668e+06	6.04228e+06	6.18967e+06	6.04976e+06	-	-
Zmdp002216	261.14	86.1	260.137	C11H20N2O5	[M+H]+	L-γ-Glutamyl-L-leucine	L-γ-谷氨酰胺-L-亮氨酸	Amino acids and derivatives	氨基酸及其衍生物	Amino acids and derivatives	氨基酸及其衍生物	2566-39-4	1	16509.6	3183.55	20413.4	109047	185964	46333.6	2.75446e+06	529005	372107	402662	409056	397958	-	-
pmd0132	496.34	184.07	495.332	C24H50NO7P	[M+H]+	LysoPC 16:0(2n isomer)	溶血磷脂酰胆碱 16:0(2n异构)	Lipids	脂质	LPC	溶血磷脂酰胆碱	-	1	4.89075e+06	7.15965e+06	8.06583e+06	7.62875e+06	7.04161e+06	6.21152e+06	6.21857e+06	5.73674e+06	1.04198e+07	7.85835e+06	8.0466e+06	8.05763e+06	-	-
Walp007043	274.27	88.08	273.267	C16H35NO2	[M+H]+	2-Aminohexadecane-1,4-diol	2-氨基十六烷-1,4-二醇	Lipids	脂质	Sphingolipids	鞘脂	-	2	7.8842e+06	8.34814e+06	8.96104e+06	7.5162e+06	1.04998e+07	1.02424e+07	9.52598e+06	7.75305e+06	7.75907e+06	1.60126e+07	1.60236e+07	1.64115e+07	-	-
Rfmb087	311.22	293.21	312.23	C18H32O4	[M-H]-	9-Hydroxy-13-oxo-10-octadecenoic Acid	9-羟基-13-氧代-10-十八碳烯酸	Lipids	脂质	Free fatty acids	游离脂肪酸	-	3	64315.7	64548	60937.6	94721.5	87294.1	51109.6	58533.1	44448.5	25378.1	53084.3	53467.7	54570.9	-	-
MWS80006	311.22	293.21	312.23	C18H32O4	[M-H]-	9-Hydroperoxy-9Z,11E-Octadecadienoic Acid	9-过氧化羟基-9Z,11E-十八碳二烯酸	Lipids	脂质	Free fatty acids	游离脂肪酸	-	2	38888.6	33263.9	33946.5	32534.9	29644.3	26258.9	31310.9	34501.5	31240.2	30996.5	30742.7	31623.3	-	-
MW0158708	513.16	168.01	514.174	C29H26N2O7	[M-H]-	TyrMe-Nap-OH	TyrMe-Nap-OH	Amino acids and derivatives	氨基酸及其衍生物	Amino acids and derivatives	氨基酸及其衍生物	-	3	849696	771801	753506	33001.7	33148.3	29905.1	263660	350848	175007	331071	327154	321547	-	-
Zmyn004732	293.21	185.12	294.219	C18H30O3	[M-H]-	2R-hydroxy-9Z,12Z,15Z-octadecatrienoic acid	2R-羟基-9Z,12Z,15Z-十八碳三烯酸	Lipids	脂质	Free fatty acids	游离脂肪酸	-	2	74424.6	73004.9	53625.3	56671.8	52404.8	36494.8	51515.6	42420.9	25551.8	37885.2	37141.2	38229.8	C16342	ko00592
Lmhp008885	440.28	299.26	439.27	C20H42NO7P	[M+H]+	LysoPE 15:0(2n isomer)	溶血磷脂酰乙醇胺 15:0(2n异构)	Lipids	脂质	LPE	溶血磷脂酰乙醇胺	-	3	5194.7	10531.1	11857.3	9107.07	9521.31	7811.53	11318.9	7521.35	16503.3	10560.2	10243.6	10397.2	-	-
MW0113143	325.09	119.05	326.1	C15H18O8	[M-H]-	4-O-beta-D-glucosyl-4-coumaric acid	香豆酸-O-葡萄糖苷	Organic acids	有机酸	Organic acids	有机酸	14364-05-7	3	157604	140092	183474	912001	802717	1.00322e+06	568720	477727	493885	458666	468925	472328	C04415	-
mws0367	277.22	277.22	278.225	C18H30O2	[M-H]-	α-Linolenic Acid	α-亚麻酸	Lipids	脂质	Free fatty acids	游离脂肪酸	463-40-1	2	3.57728e+07	2.9766e+07	3.13842e+07	3.84002e+07	4.33033e+07	4.04712e+07	2.49772e+07	3.26607e+07	4.16674e+07	3.7629e+07	3.87636e+07	3.85148e+07	C06427	ko00592,ko01040,ko01100,ko01110
Walp007095	230.25	62.06	229.241	C14H31NO	[M+H]+	2-Amino-7-methyltridecan-1-ol	2-氨基-7-甲基十三烷-1-醇	Lipids	脂质	Sphingolipids	鞘脂	-	3	51396.8	60187.7	59558	73599.9	148528	183463	135846	71480.2	56060.7	117545	118804	115161	-	-
Zmjp000624	168.06	150.05	167.058	C8H9NO3	[M+H]+	Pyridoxal	吡哆醛	Others	其它类	Vitamin	维生素	66-72-8	3	417016	477005	426280	263837	180746	251177	161574	565833	419315	289791	295214	299068	C00250	ko00750,ko01100,ko01240
MW0146189	545.33	177.05	544.322	C24H44N6O8	[M+H]+	Asp-Lys-Leu-Ala-Val	Asp-Lys-Leu-Ala-Val	Amino acids and derivatives	氨基酸及其衍生物	Amino acids and derivatives	氨基酸及其衍生物	-	3	181762	227414	188726	83768.8	101692	98024.1	295277	301258	289938	189934	183960	186361	-	-
Lmhp010515	510.36	184.07	509.348	C25H52NO7P	[M+H]+	LysoPC 17:0(2n isomer)	溶血磷脂酰胆碱 17:0(2n异构)	Lipids	脂质	LPC	溶血磷脂酰胆碱	-	2	29346.3	24787.1	35010.5	24568	34376.3	35545.7	24052.7	14693.5	28647.8	34532.6	33413.3	33941.1	-	-
MW0168446	281.21	219.21	282.219	C17H30O3	[M-H]-	12-Hydroxy-16-heptadecynoic acid	12-羟基-16-十七烷酸	Lipids	脂质	Free fatty acids	游离脂肪酸	119427-07-5	3	165794	103031	134839	8100.98	7569.05	6761.35	11448	14733.2	14414.4	46626.5	45751.4	47288.9	-	-
Lmhp010190	522.36	184.07	521.348	C26H52NO7P	[M+H]+	LysoPC 18:1(2n isomer)	溶血磷脂酰胆碱 18:1(2n异构)	Lipids	脂质	LPC	溶血磷脂酰胆碱	-	1	1.66579e+07	6.88015e+06	1.46289e+07	1.71547e+07	1.81608e+07	2.05953e+07	6.39566e+06	5.94963e+06	4.5334e+07	1.75061e+07	1.7894e+07	1.80964e+07	-	-
pmb2406	510.36	184.07	509.348	C25H52NO7P	[M+H]+	LysoPC 17:0	溶血磷脂酰胆碱 17:0	Lipids	脂质	LPC	溶血磷脂酰胆碱	50930-23-9	2	180614	227153	248965	143691	125776	111673	156124	120405	150725	200170	202179	195557	-	-
MWSmce203	341.12	73.03	342.116	C12H22O11	[M-H]-	D-Cellobiose	D-纤维二糖	Others	其它类	Saccharides	糖类	528-50-7	3	80455.9	81081.1	95360.1	90672.7	87083.4	77113.7	76808.7	125652	43982.6	68634.5	68971.8	70840.5	-	-
pme1383	170.08	134.06	169.074	C8H11NO3	[M+H]+	Pyridoxine	吡哆醇	Others	其它类	Vitamin	维生素	65-23-6	1	525279	640283	577580	1.08393e+06	940246	1.26824e+06	655769	1.47162e+06	1.66748e+06	830121	803081	823386	C00314	ko00750,ko01100,ko01240
pmd0160	454.29	313.27	453.286	C21H44NO7P	[M+H]+	LysoPE 16:0(2n isomer)	溶血磷脂酰乙醇胺 16:0(2n异构)	Lipids	脂质	LPE	溶血磷脂酰乙醇胺	-	3	1.26713e+06	1.82214e+06	1.94412e+06	1.95304e+06	1.70847e+06	1.34415e+06	1.58763e+06	1.209e+06	3.09572e+06	2.06137e+06	2.00767e+06	2.07546e+06	-	-
MWS20987	174.12	70.07	173.116	C7H15N3O2	[M+H]+	N5-(1-Iminoethyl)-L-ornithine	N5-(1-亚胺乙基)-L-鸟氨酸	Amino acids and derivatives	氨基酸及其衍生物	Amino acids and derivatives	氨基酸及其衍生物	36889-13-1	3	232737	236766	243925	842809	1.08601e+06	1.09586e+06	468817	297754	411239	566926	549957	550202	-	-
Wayn000504	457.12	341.11	458.127	C16H26O15	[M-H]-	Malic acid-1-O-diglucoside	苹果酸 1-O-二葡萄糖苷	Organic acids	有机酸	Organic acids	有机酸	-	3	463962	370694	355387	815306	1.1843e+06	945745	738475	415990	315677	560829	541684	553868	-	-
pmd0130	468.31	184.07	467.301	C22H46NO7P	[M+H]+	LysoPC 14:0	溶血磷脂酰胆碱 14:0	Lipids	脂质	LPC	溶血磷脂酰胆碱	20559-16-4	2	11631.5	12010.1	17005.2	15694.5	17291.3	15724.8	15658.3	14919.6	28861.4	16558.8	16862.2	16276.9	-	-
mws0369	303.23	259.24	304.24	C20H32O2	[M-H]-	Arachidonic Acid	花生四烯酸	Lipids	脂质	Free fatty acids	游离脂肪酸	506-32-1	3	80526.2	51345.2	104636	18403.2	16971	11818.7	22580.5	31748.5	58632.7	53101	51724.8	51293.2	C00219	ko00590,ko00591,ko01040,ko01100
Hmqn003054	329.23	311.22	330.241	C18H34O5	[M-H]-	9,10,11-Trihydroxy-12-octadecenoic acid	9,10,11-三羟基-12-十八碳烯酸	Lipids	脂质	Free fatty acids	游离脂肪酸	61911-67-9	1	20276.5	16065.8	16254.1	18593	15327.6	9970.19	11809.1	9023.22	5489.58	11987.9	11862.2	11568.2	-	-
mws4532g	133.1	70.07	132.09	C5H12N2O2	[M+H]+	D-Ornithine	D-鸟氨酸	Amino acids and derivatives	氨基酸及其衍生物	Amino acids and derivatives	氨基酸及其衍生物	348-66-3	2	35900.6	27478.3	31267.2	182954	242706	50848.4	962340	401457	461408	323887	331018	336043	-	-
Lmbn005923	277.217	59.0139	278.225	C18H30O2	[M-H]-	Crepenynic acid*	顺式十八碳-9-烯-12-炔酸*	Lipids	脂质	Free fatty acids	游离脂肪酸	2277-31-8	1	73908.6	49796.2	61319.7	78824.4	99355.6	97833.8	55168.9	68286.3	96295.1	89970.9	90194.2	87215.1	C07289	ko00591
Lmhp008801	476.28	335.26	475.27	C23H42NO7P	[M+H]+	LysoPE 18:3	溶血磷脂酰乙醇胺 18:3	Lipids	脂质	LPE	溶血磷脂酰乙醇胺	-	1	5.84578e+06	2.75961e+06	5.2146e+06	1.0556e+07	1.22626e+07	1.01862e+07	3.85435e+06	3.28715e+06	1.46824e+07	8.10618e+06	7.84946e+06	7.84868e+06	-	-
MW0107036	249.1	84.04	248.101	C9H16N2O6	[M+H]+	Glu-Thr	谷氨酸-苏氨酸	Amino acids and derivatives	氨基酸及其衍生物	Amino acids and derivatives	氨基酸及其衍生物	6875-80-5	3	9583.79	13745.1	12363.8	26251.2	45611.6	8411.35	408232	135587	141387	93837.6	97395.8	95187.7	-	-
pmn001610	307.26	307.26	308.272	C20H36O2	[M-H]-	Eicosadienoic acid	二十碳二烯酸	Lipids	脂质	Free fatty acids	游离脂肪酸	5598-38-9	3	229010	198742	221679	320835	334402	343162	469655	412331	344907	521058	501722	511928	C16525	ko01040
Zmyn004676	293.21	113.1	294.219	C18H30O3	[M-H]-	17-Hydroxylinolenic acid	17-羟基亚麻酸	Lipids	脂质	Free fatty acids	游离脂肪酸	-	3	46493.7	43007.8	41287.7	15873	14302.7	14902	32738.3	18064.2	19690.5	25642.2	24883.2	25779.1	C16346	ko00592
MEDP1341	520.34	184.07	519.332	C26H50NO7P	[M+H]+	1-(9Z,12Z-octadecadienoyl)-sn-glycero-3-phosphocholine	LPC(18:2/0:0)	Lipids	脂质	LPC	溶血磷脂酰胆碱	22252-07-9	3	3.80244e+06	1.46373e+06	3.04579e+06	4.19556e+06	4.86469e+06	4.04769e+06	1.96537e+06	1.48022e+06	7.74688e+06	3.75879e+06	3.88756e+06	3.76546e+06	-	-
MWS201397	231.13	86.06	230.127	C10H18N2O4	[M+H]+	Hyp-Val	L-羟脯氨酸-L-缬氨酸	Amino acids and derivatives	氨基酸及其衍生物	Amino acids and derivatives	氨基酸及其衍生物	-	3	24700.9	26008.5	23253.6	26330.1	25390.2	32462.1	37528.3	29338.8	30606.7	30251.7	29602.6	30786.2	-	-
MWSmce116	252.1	136.06	251.102	C10H13N5O3	[M+H]+	5'-Deoxyadenosine*	5-脱氧腺嘌呤核苷*	Nucleotides and derivatives	核苷酸及其衍生物	Nucleotides and derivatives	核苷酸及其衍生物	4754-39-6	2	44645.1	45870.2	46721.1	64978.4	91050	88458.9	58149.8	78322.7	74819.4	53655.6	55348.6	53385.1	C05198	-
MWSslk133	257.18	195.18	258.183	C14H26O4	[M-H]-	1,14-Tetradecanedioic Acid	1,14-十四烷二酸	Lipids	脂质	Free fatty acids	游离脂肪酸	821-38-5	1	59284.7	55113.6	59953.5	40961.1	28528.5	26722.7	36421.5	39908.3	29457.8	37372.3	36057.9	37280.1	-	-
Lmbn009444	297.24	183.14	298.251	C18H34O3	[M-H]-	Ricinoleic acid	蓖麻油酸	Lipids	脂质	Free fatty acids	游离脂肪酸	141-22-0	3	16593.6	17938.5	19715	20680.6	23751.5	20417.8	30634.8	17268.2	18933.8	17376.5	17962.3	18030.4	C08365	-
MW0151049	434.18	255.1	433.178	C20H27N5O4S1	[M+H]+	His-Phe-Met	组氨酸-苯丙氨酸-蛋氨酸	Amino acids and derivatives	氨基酸及其衍生物	Amino acids and derivatives	氨基酸及其衍生物	-	3	2.3761e+06	3.06906e+06	2.91868e+06	9.04649e+06	1.73825e+07	1.24613e+07	1.00295e+07	1.21158e+06	8.08875e+06	6.60186e+06	6.8558e+06	6.82759e+06	-	-
pmb1650	279.23	149.13	278.225	C18H30O2	[M+H]+	Octadeca-11E,13E,15Z-trienoic acid	十八碳-9E,13E,15Z-三烯酸	Lipids	脂质	Free fatty acids	游离脂肪酸	25575-00-2	3	1.65564e+06	1.28909e+06	1.01263e+06	2.20619e+06	1.33802e+06	1.14968e+06	1.05053e+06	957494	1.26297e+06	1.17907e+06	1.1682e+06	1.13323e+06	-	-
MWS5165	203.09	129.05	202.084	C9H14O5	[M+H]+	Methyloxalacetic Acid Diethyl Ester	甲基草酰乙酸二乙酯	Organic acids	有机酸	Organic acids	有机酸	759-65-9	3	44305.1	35161.9	41398	47602.6	46170.6	43467	53369.9	48300.9	48061.2	44625.3	44118.7	42861.5	C07056	-
MWS5164	203.15	70.07	202.143	C8H18N4O2	[M+H]+	N,N'-Dimethylarginine;SDMA*	N,N'-二甲基精氨酸*	Amino acids and derivatives	氨基酸及其衍生物	Amino acids and derivatives	氨基酸及其衍生物	30344-00-4	3	122267	125162	133112	449260	568792	331515	1.52692e+06	566838	529062	414335	431364	426692	-	-
MW0108646	158.08	70.06	157.074	C7H11NO3	[M+H]+	N-Acetylproline	N-乙酰脯氨酸	Amino acids and derivatives	氨基酸及其衍生物	Amino acids and derivatives	氨基酸及其衍生物	68-95-1	3	5.5774e+06	7.68861e+06	7.69294e+06	1.24762e+07	1.13207e+07	1.27131e+07	6.78845e+06	6.06089e+06	6.21256e+06	7.30748e+06	7.59729e+06	7.35675e+06	-	-
Zmzp000145	189.16	84.08	188.153	C9H20N2O2	[M+H]+	Trimethyllysine	三甲基赖氨酸	Amino acids and derivatives	氨基酸及其衍生物	Amino acids and derivatives	氨基酸及其衍生物	23284-33-5	3	356759	336444	382848	1.28424e+06	690916	712890	4.61357e+06	342617	1.80178e+06	1.23651e+06	1.28485e+06	1.243e+06	C03793	ko00310,ko01100
Lmhp008589	476.28	335.26	475.27	C23H42NO7P	[M+H]+	LysoPE 18:3(2n isomer)	溶血磷脂酰乙醇胺 18:3(2n异构)	Lipids	脂质	LPE	溶血磷脂酰乙醇胺	-	1	5.95147e+06	3.14833e+06	4.84564e+06	1.15843e+07	1.22195e+07	1.05874e+07	4.01846e+06	3.21101e+06	1.45721e+07	8.301e+06	8.16231e+06	8.51494e+06	-	-
mws0715	263.1	145.06	264.111	C13H16N2O4	[M-H]-	Phenylacetyl-L-glutamine	N-苯乙酰基-L-谷氨酰胺	Amino acids and derivatives	氨基酸及其衍生物	Amino acids and derivatives	氨基酸及其衍生物	28047-15-6	3	4242.44	2223.65	1475.87	2007.96	2524.87	1797.64	14857	10154.6	9251.21	4747.57	4932.89	4752.75	C04148	ko00360
pmb2636	335.22	253.18	336.23	C20H32O4	[M-H]-	8,15-Dihydroxy-5,9,11,13-eicosatetraenoic acid	8,15-二羟基-5,9,11,13-二十碳四烯酸	Lipids	脂质	Free fatty acids	游离脂肪酸	77667-08-4	3	12047.3	6660.05	10558.1	8086.54	7499.63	7258.55	8456.02	8623.45	8327.36	6724.17	6471.78	6725.16	-	-
MW0149912	419.19	153.13	418.181	C15H26N6O8	[M+H]+	Glu-Arg-Asp	谷氨酸-精氨酸-天门冬氨酸	Amino acids and derivatives	氨基酸及其衍生物	Amino acids and derivatives	氨基酸及其衍生物	-	3	37053.8	36277	36818.3	44589.4	60172.9	42663.8	33721.5	45532.2	48917.7	40414.3	38674.1	39802.6	-	-
MW0156904	307.13	289.12	306.118	C10H18N4O7	[M+H]+	Ser-Ser-Asn	L-丝氨酰-L-丝氨酰-L-天冬酰胺	Amino acids and derivatives	氨基酸及其衍生物	Amino acids and derivatives	氨基酸及其衍生物	-	3	241289	371374	216169	272548	190327	208017	164188	208603	296372	199814	198609	207012	-	-
MWS0132	611.15	306.07	612.152	C20H32N6O12S2	[M-H]-	Oxiglutatione	氧化谷胱甘肽	Amino acids and derivatives	氨基酸及其衍生物	Amino acids and derivatives	氨基酸及其衍生物	27025-41-8	3	166224	198167	193275	721054	700187	699699	300651	593469	385244	373482	360573	358225	C00127	ko00480,ko01100,ko01240
Wagn012030	653.38	397.14	654.383	C31H58O14	[M-H]-	2-Palmitoyl-Sn-Glycerol 3-O-Diglucoside	2-棕榈酰-Sn-甘油 3-O-二葡萄糖苷	Lipids	脂质	Glycerol ester	甘油酯	-	2	175899	181207	200711	512671	517307	610836	151886	179640	211316	304816	310394	319038	-	-
YC512117	277.22	149.02	276.209	C18H28O2	[M+H]+	Stearidonic acid	十八碳四烯酸	Lipids	脂质	Free fatty acids	游离脂肪酸	20290-75-9	3	24817.6	17661	25494.1	31663.7	34374	22854.5	40940.8	36618.9	32491.1	26936	26389.6	27637.7	C16300	ko00592,ko01110
pmp001281	522.36	184.07	521.348	C26H52NO7P	[M+H]+	LysoPC 18:1	溶血磷脂酰胆碱 18:1	Lipids	脂质	LPC	溶血磷脂酰胆碱	-	2	1.36708e+06	905120	1.68786e+06	2.49704e+06	3.70306e+06	5.13351e+06	784147	618816	4.21806e+06	2.19407e+06	2.24984e+06	2.29946e+06	-	-
Lmhp008718	506.32	184.07	505.317	C25H48NO7P	[M+H]+	LysoPC 17:2	溶血磷脂酰胆碱 17:2	Lipids	脂质	LPC	溶血磷脂酰胆碱	-	3	221841	84716.9	183034	267394	317724	248007	91131.7	49754.8	275307	202704	208068	198558	-	-
MW0150512	603.24	271.13	602.234	C27H34N6O10	[M+H]+	Gly-Tyr-Asn-Ser-Tyr	甘氨酸-酪氨酸-天门冬酰氨-丝氨酸-酪氨酸	Amino acids and derivatives	氨基酸及其衍生物	Amino acids and derivatives	氨基酸及其衍生物	-	3	313173	303113	288370	110961	133586	123696	139094	16617	103814	167730	175697	172885	-	-
MWSslk102	155.01	119.04	154.005	C5H3ClN4	[M+H]+	6-Chloropurine	6-氯嘌呤	Nucleotides and derivatives	核苷酸及其衍生物	Nucleotides and derivatives	核苷酸及其衍生物	87-42-3	3	366252	278554	295474	400278	330734	371507	319773	340519	331110	296051	309985	300455	-	-
pmb2640	199.17	199.17	200.178	C12H24O2	[M-H]-	Dodecanoic acid (Lauric acid)	十二烷酸(月桂酸)	Lipids	脂质	Free fatty acids	游离脂肪酸	143-07-7	1	117331	99779.2	98160.5	126510	95243.2	89868.7	201757	100737	113509	96327.1	91895	94506.7	C02679	ko00061,ko01100,ko01110
MW0150171	539.2	111.01	540.207	C23H32N4O11	[M-H]-	Glu-Thr-Tyr-Glu	谷氨酸-苏氨酸-酪氨酸-谷氨酸	Amino acids and derivatives	氨基酸及其衍生物	Amino acids and derivatives	氨基酸及其衍生物	-	3	1.4265e+06	1.50122e+06	1.02631e+06	246662	364507	243953	333722	432942	455358	559032	561326	583348	-	-
pmd0147	548.37	184.07	547.364	C28H54NO7P	[M+H]+	LysoPC 20:2	溶血磷脂酰胆碱 20:2	Lipids	脂质	LPC	溶血磷脂酰胆碱	-	3	38253.6	15615.3	30177.6	64401.9	75552.7	55545.9	36003.9	24619.5	120200	52822.6	54327.6	51825.5	-	-
Hmqp006235	516.3	184.07	515.301	C26H46NO7P	[M+H]+	LysoPC 18:4	溶血磷脂酰胆碱 18:4	Lipids	脂质	LPC	溶血磷脂酰胆碱	-	3	32621.6	14724.4	22042.8	55807.4	34616.5	40565.4	16648.7	8365.81	34616.6	35812.9	37503.4	37069.5	-	-
MWS1983	343.12	89.03	344.132	C12H24O11	[M-H]-	Maltitol	麦芽糖醇	Others	其它类	Saccharides	糖类	585-88-6	1	2.74817e+06	1.44679e+06	2.5068e+06	848996	1.37535e+06	1.09868e+06	996848	1.12705e+06	1.24226e+06	1.52549e+06	1.4707e+06	1.45882e+06	-	-
MWS5231	243.16	181.16	244.167	C13H24O4	[M-H]-	Tridecanedioic acid	十三碳二酸	Lipids	脂质	Free fatty acids	游离脂肪酸	505-52-2	1	95568.8	83989.9	100003	55901.5	56005.8	53708.8	75128.3	74242.5	60141.2	61339.1	62519.6	64355.7	-	-
MWS00327g	106.05	60.04	105.043	C3H7NO3	[M+H]+	L-Isoserine	L-异丝氨酸	Amino acids and derivatives	氨基酸及其衍生物	Amino acids and derivatives	氨基酸及其衍生物	632-13-3	3	288846	266490	445863	568110	478285	453213	1.27245e+06	1.26282e+06	1.07347e+06	730924	711550	746880	-	-
pmb0855	496.34	184.07	495.332	C24H50NO7P	[M+H]+	LysoPC 16:0	溶血磷脂酰胆碱 16:0	Lipids	脂质	LPC	溶血磷脂酰胆碱	17364-16-8	2	4.91899e+06	7.23028e+06	7.95275e+06	8.37452e+06	7.0095e+06	6.23762e+06	6.09101e+06	5.41059e+06	1.06295e+07	7.85148e+06	8.23565e+06	7.95701e+06	-	-
mws0289	480.31	339.29	479.301	C23H46NO7P	[M+H]+	LysoPE 18:1	溶血磷脂酰乙醇胺 18:1	Lipids	脂质	LPE	溶血磷脂酰乙醇胺	89576-29-4	3	601874	278180	512392	678670	666355	667177	179150	160157	2.48443e+06	674414	696184	708329	-	-
MW0155386	569.26	227.13	570.269	C29H38N4O8	[M-H]-	Phe-Tyr-Leu-Glu	Phe-Tyr-Leu-Glu	Amino acids and derivatives	氨基酸及其衍生物	Amino acids and derivatives	氨基酸及其衍生物	-	3	39121.9	59557.8	44724.5	105113	68640.5	86835.3	211207	239883	171801	101616	96762.3	100046	-	-
MW0150047	594.25	448.2	593.255	C24H43N5O8S2	[M+H]+	Glu-Leu-Ala-Met-Met	谷氨酸-亮氨酸-丙氨酸-蛋氨酸-蛋氨酸	Amino acids and derivatives	氨基酸及其衍生物	Amino acids and derivatives	氨基酸及其衍生物	-	3	204857	219865	277674	95820.4	98862.9	115341	438852	617599	451996	250221	240928	252619	-	-
Lmyn012331	281.25	281.25	282.256	C18H34O2	[M-H]-	Petroselinic acid*	岩芹酸*	Lipids	脂质	Free fatty acids	游离脂肪酸	593-39-5	1	8.03638e+06	5.87179e+06	7.22199e+06	1.10944e+07	1.29842e+07	1.15947e+07	1.76386e+07	1.28822e+07	1.31864e+07	1.17528e+07	1.12851e+07	1.12348e+07	C08363	-
mws0396	281.25	281.25	282.256	C18H34O2	[M-H]-	Elaidic Acid*	反油酸*	Lipids	脂质	Free fatty acids	游离脂肪酸	112-79-8	1	8.03638e+06	5.87179e+06	7.22199e+06	1.10944e+07	1.29842e+07	1.15947e+07	1.76386e+07	1.28822e+07	1.31864e+07	1.17528e+07	1.12851e+07	1.12348e+07	C01712	-
pmb0854	518.32	184.07	517.317	C26H48NO7P	[M+H]+	LysoPC 18:3	溶血磷脂酰胆碱 18:3	Lipids	脂质	LPC	溶血磷脂酰胆碱	-	2	1.99614e+06	852020	1.66218e+06	3.79072e+06	4.2319e+06	3.51058e+06	1.2842e+06	926991	5.13382e+06	2.66312e+06	2.68774e+06	2.56226e+06	-	-
mws0281	191.02	111.01	192.027	C6H8O7	[M-H]-	Citric Acid	柠檬酸	Organic acids	有机酸	Organic acids	有机酸	77-92-9	1	1.96128e+07	1.8361e+07	1.88649e+07	2.73834e+07	3.26243e+07	3.40856e+07	1.60403e+07	1.55221e+07	1.47174e+07	21191566	2.21239e+07	2.11706e+07	C00158	ko00020,ko00250,ko00630,ko01100,ko01110,ko01200,ko01210,ko01230,ko01240
MW0151054	581.23	203.18	580.228	C28H32N6O8	[M+H]+	His-Phe-Tyr-Asp	组氨酸-苯丙氨酸-酪氨酸-天门冬氨酸	Amino acids and derivatives	氨基酸及其衍生物	Amino acids and derivatives	氨基酸及其衍生物	-	3	704806	709591	448416	227587	232872	233787	368795	409630	282944	447162	445505	466296	-	-
mws0341	131.07	85.07	132.079	C6H12O3	[M-H]-	2-Hydroxyisocaproic acid	2-羟基异己酸	Organic acids	有机酸	Organic acids	有机酸	20312-37-2	2	215487	169248	243401	395429	196307	156727	252154	288755	400903	240515	236299	248476	C03264	-
Waln010449	552.33	253.22	553.338	C26H52NO9P	[M-H]-	1-(2,3-dihydroxypropoxy)-3-(((2-(dimethylamino)ethoxy)(hydroxy)phosphoryl)oxy)propan-2-yl (E)-hexadec-9-enoate	1-(2,3-二羟基丙氧基)-3-(((2-(二甲基氨基)乙氧基)(羟基)磷酰基)氧基)丙-2-基 (E)-9-十六碳烯酸	Lipids	脂质	LPE	溶血磷脂酰乙醇胺	-	2	57456.4	24592.6	53678.7	138975	162383	154047	27961.2	21174.8	191823	96002.8	100317	95995.1	-	-
Zmyn004449	309.21	171.1	310.214	C18H30O4	[M-H]-	9-Hydroxy-12-oxo-10(E),15(Z)-octadecadienoic acid	9-羟基-12-氧代-10(E),15(Z)-十八碳二烯酸	Lipids	脂质	Free fatty acids	游离脂肪酸	-	2	35762.9	38543.8	39939.7	18199.5	19748.8	16276.4	30226.1	23133.3	13021.6	24110.8	23489.8	22904.8	C21923	ko00592,ko01110
MWSslk132	285.21	223.21	286.214	C16H30O4	[M-H]-	Hexadecanedioic acid	十六烷基二酸	Lipids	脂质	Free fatty acids	游离脂肪酸	505-54-4	1	166637	165827	163979	44458.7	49214.4	48498.7	84778.8	84496.4	64931	89410.2	87708.6	84962.4	C19615	ko00073,ko01100
pme1474	298.1	136.06	297.09	C11H15N5O3S	[M+H]+	5'-Deoxy-5'-(methylthio)adenosine	5-脱氧-5-甲硫腺苷	Nucleotides and derivatives	核苷酸及其衍生物	Nucleotides and derivatives	核苷酸及其衍生物	2457-80-9	1	4.15094e+06	5.02112e+06	5.26949e+06	7.25139e+06	7.90147e+06	7.5033e+06	4.92519e+06	6.27065e+06	8.31766e+06	6.2468e+06	6.49063e+06	6.56231e+06	C00170	ko00270,ko00908,ko01100
MW0145743	535.25	145.03	536.259	C24H36N6O8	[M-H]-	Asn-Glu-Phe-Lys	Asn-Glu-Phe-Lys	Amino acids and derivatives	氨基酸及其衍生物	Amino acids and derivatives	氨基酸及其衍生物	-	3	242515	309315	277812	548106	434263	422778	315056	266591	329282	288765	303900	298188	-	-
pmp001273	520.34	184.07	519.332	C26H50NO7P	[M+H]+	LysoPC 18:2	溶血磷脂酰胆碱 18:2	Lipids	脂质	LPC	溶血磷脂酰胆碱	-	2	1.2459e+07	8.03011e+06	1.34126e+07	2.03698e+07	3.02312e+07	2.9896e+07	9.27841e+06	7.85494e+06	2.10628e+07	1.55846e+07	1.63216e+07	1.62959e+07	-	-
MW0150507	409.18	194.16	408.18	C22H24N4O4	[M+H]+	Gly-Trp-Phe	甘氨酸-色氨酸-苯丙氨酸	Amino acids and derivatives	氨基酸及其衍生物	Amino acids and derivatives	氨基酸及其衍生物	-	3	42739.1	47429.1	36541.8	61847.3	42399.5	35041.5	38075.2	37656.9	54406.9	47184.1	47152.2	49349.6	-	-
Lmbn007891	313.24	183.14	314.246	C18H34O4	[M-H]-	Hydroxy ricinoleic acid	羟基蓖麻油酸	Lipids	脂质	Free fatty acids	游离脂肪酸	-	3	9890.94	9884.28	9695	6737.6	7065.69	6941.69	9568.87	7697.1	7438.55	6609.53	6740.3	6962.03	-	-
Zmgn002106	206.08	58.03	207.089	C11H13NO3	[M-H]-	N-Acetyl-L-phenylalanine	N-乙酰-L-苯丙氨酸	Amino acids and derivatives	氨基酸及其衍生物	Amino acids and derivatives	氨基酸及其衍生物	2018-61-3	1	482627	444793	481931	676414	646493	608698	805067	808915	989723	567947	558390	539170	C03519	ko00360,ko01100
mws2623	281.25	281.25	282.256	C18H34O2	[M-H]-	11-Octadecanoic acid(Vaccenic acid)*	11-十八碳烯酸*	Lipids	脂质	Free fatty acids	游离脂肪酸	506-17-2	1	9.23801e+06	6.98569e+06	8.90095e+06	1.30239e+07	1.53293e+07	1.42612e+07	2.00235e+07	1.46112e+07	1.53135e+07	1.388e+07	1.31906e+07	1.37109e+07	C21944	-
mws0275	133.01	71.01	134.022	C4H6O5	[M-H]-	L-Malic acid	L-苹果酸	Organic acids	有机酸	Organic acids	有机酸	97-67-6	1	1.66908e+06	1.58747e+06	1.56299e+06	1.53893e+06	1.3845e+06	1.23222e+06	987089	1.22945e+06	1.58409e+06	1.3653e+06	1.39508e+06	1.32301e+06	C00149	ko00020,ko00620,ko00630,ko00710,ko01100,ko01110,ko01200
mws0361	253.22	235.21	254.225	C16H30O2	[M-H]-	Palmitoleic Acid	棕榈油酸	Lipids	脂质	Free fatty acids	游离脂肪酸	373-49-9	1	6278.59	9969.49	15407.2	13554.1	19141.5	9190.16	147357	12012.2	13238.9	39873.9	42054.3	41158.7	C08362	ko00061,ko01100
MWSmce119	175.11	70.06	174.112	C6H14N4O2	[M+H]+	L-Arginine	L-精氨酸	Amino acids and derivatives	氨基酸及其衍生物	Amino acids and derivatives	氨基酸及其衍生物	74-79-3	2	1.41888e+06	1.21091e+06	1.13133e+06	5.69824e+06	5.4867e+06	2.83078e+06	2.97626e+07	6.36865e+06	5.04043e+06	5.6137e+06	5.6171e+06	5.88051e+06	C00062	ko00220,ko00261,ko00330,ko00470,ko00970,ko01100,ko01110,ko01230,ko02010
Hmhp001812	282.12	136.06	281.112	C11H15N5O4	[M+H]+	2'-O-Methyladenosine	2-甲氧基腺苷	Nucleotides and derivatives	核苷酸及其衍生物	Nucleotides and derivatives	核苷酸及其衍生物	2140-79-6	3	132761	105174	146408	175660	202980	195333	200519	152238	203310	163799	169156	160374	-	-
Lmhp010162	468.31	327.29	467.301	C22H46NO7P	[M+H]+	LysoPE 17:0	溶血磷脂酰乙醇胺 17:0	Lipids	脂质	LPE	溶血磷脂酰乙醇胺	-	3	3683.03	4546.48	5846.09	3419.24	4878.26	3576.42	2748.78	2863.8	2009.42	5400.87	5192.26	5130.7	-	-
MWS04412	175.12	70.07	174.137	C8H18N2O2	[M+H]+	N(6),N(6)-Dimethyl-L-lysine	N(6),N(6)-二甲基-L-赖氨酸	Amino acids and derivatives	氨基酸及其衍生物	Amino acids and derivatives	氨基酸及其衍生物	2259-86-1	2	1.42992e+06	1.16637e+06	1.16334e+06	5.74428e+06	5.41669e+06	2.60608e+06	2.99663e+07	6.64956e+06	4.8128e+06	5.89199e+06	6.16745e+06	5.8794e+06	-	-
MWS201471	310.18	84.08	309.169	C15H23N3O4	[M+H]+	Lys-Tyr	L-赖氨酸-L-酪氨酸	Amino acids and derivatives	氨基酸及其衍生物	Amino acids and derivatives	氨基酸及其衍生物	35978-98-4	3	92388.3	77604.8	86308.8	253499	104378	104759	127297	142028	170404	111363	116122	110365	-	-
MW0158169	505.22	137.06	504.212	C26H28N6O5	[M+H]+	Trp-His-Tyr	色氨酸-组氨酸-酪氨酸	Amino acids and derivatives	氨基酸及其衍生物	Amino acids and derivatives	氨基酸及其衍生物	-	3	1.47969e+06	1.24385e+06	1.27111e+06	505498	517182	519166	948925	1.23699e+06	918253	967570	918605	957860	-	-
pme2816	301.22	209.2	300.209	C20H28O2	[M+H]+	4-Oxoretinol	4-氧视黄醇	Others	其它类	Vitamin	维生素	62702-55-0	3	48068.8	14886	58591	5262.41	4889.57	3965.34	6392.55	6936.91	6704.22	20213.2	20151.1	19241.9	C16683	-
Lmhp010040	504.31	363.29	503.301	C25H46NO7P	[M+H]+	LysoPE 20:3	溶血磷脂酰乙醇胺 20:3	Lipids	脂质	LPE	溶血磷脂酰乙醇胺	-	3	1897.49	2907.48	2280.88	3747.04	6182.59	5088.93	2912.62	2533.99	26733.5	6044.51	5849.02	5725.62	-	-
Lmhp007840	534.36	184.07	533.348	C27H52NO7P	[M+H]+	LysoPC 19:2	溶血磷脂酰胆碱 19:2	Lipids	脂质	LPC	溶血磷脂酰胆碱	-	3	28267.6	12893.7	9350.89	11749.8	12847.8	10399.7	7376.02	4864.08	25408.4	11869.5	11765.3	12384	-	-
mws0126	524.37	184.07	523.364	C26H54NO7P	[M+H]+	LysoPC 18:0	溶血磷脂酰胆碱 18:0	Lipids	脂质	LPC	溶血磷脂酰胆碱	19420-57-6	1	113696	153974	158323	194242	162412	153948	150356	112800	193441	178513	188516	182092	-	-
pme3186	168.99	78.96	169.998	C3H7O6P	[M-H]-	DL-Glyceraldehyde-3-phosphate	DL-甘油醛-3-磷酸	Organic acids	有机酸	Organic acids	有机酸	591-59-3	3	117926	59029.6	66099.7	294526	237662	259428	136832	69519	191667	142578	147407	150748	C00661	-
Zmmp002946	295.13	120.08	294.122	C14H18N2O5	[M+H]+	(3-(carboxyamino)-2-methylpropanoyl)phenylalanine	(3-(羧氨基)-2-甲基丙酰基)苯丙氨酸	Amino acids and derivatives	氨基酸及其衍生物	Amino acids and derivatives	氨基酸及其衍生物	-	2	13753.1	19657	10083.9	77890.4	162802	65785	1.31218e+06	277965	215393	200673	211471	202700	-	-
MWSslk154	277.13	115.04	276.121	C12H20O7	[M+H]+	Triethyl citrate	柠檬酸三乙酯	Organic acids	有机酸	Organic acids	有机酸	77-93-0	3	471387	321583	235872	622485	329501	241450	163101	118390	262707	263431	272552	257838	-	-
Lmyn006011	677.38	397.13	678.383	C33H58O14	[M-H]-	Gingerglycolipid B	姜糖脂 B	Lipids	脂质	Glycerol ester	甘油酯	88168-90-5	2	608011	389366	352024	447744	420716	395695	257739	195857	462368	426634	418578	403422	-	-
MWS1837	158.12	95.09	157.11	C8H15NO2	[M+H]+	Tranexamic Acid	反式-4-(氨甲基)环己烷甲酸	Organic acids	有机酸	Organic acids	有机酸	1197-18-8	3	38230.1	32042.8	34438.7	13204.5	24029.2	21436.2	186466	91790.7	196294	64756.6	63257.2	61198.5	-	-
pmp001251	520.34	184.07	519.332	C26H50NO7P	[M+H]+	LysoPC 18:2(2n isomer)	溶血磷脂酰胆碱 18:2(2n异构)	Lipids	脂质	LPC	溶血磷脂酰胆碱	-	1	3.73537e+06	1.51208e+06	3.10076e+06	4.13134e+06	4.86594e+06	4.08285e+06	1.92384e+06	1.46443e+06	7.55475e+06	3.71556e+06	3.92304e+06	3.7681e+06	-	-
MW0010751	265.14	187.11	264.136	C15H20O4	[M+H]+	Dormin	多明	Organic acids	有机酸	Organic acids	有机酸	14375-45-2	3	869329	940472	761013	312482	318195	310485	1.22555e+06	1.20375e+06	1.03461e+06	742266	706899	743396	-	-
Zbdp002392	167.03	123.04	166.027	C8H6O4	[M+H]+	Piperonylic acid	胡椒酸	Organic acids	有机酸	Organic acids	有机酸	94-53-1	2	1.94401e+06	1.63297e+06	1.74985e+06	104121	59371.9	57530.7	484895	674763	513325	777445	737186	743589	-	-
MW0153687	464.19	302.14	463.189	C21H29N5O5S1	[M+H]+	Met-Trp-Gln	甲硫氨酰-色氨酸-谷氨酰胺	Amino acids and derivatives	氨基酸及其衍生物	Amino acids and derivatives	氨基酸及其衍生物	-	3	164783	125054	151208	249936	417957	377071	3.61469e+06	412654	252113	393034	388628	410342	-	-
Waln011222	554.34	255.23	555.354	C26H54NO9P	[M-H]-	2-(2,3-dihydroxypropoxy)-3-(((2-(dimethylamino)ethoxy)(hydroxy)phosphoryl)oxy)propyl palmitate	2-(2,3-二羟基丙氧基)-3-(((2-(二甲基氨基)乙氧基)(羟基)磷酰基)氧基) 棕榈酸丙酯	Lipids	脂质	LPE	溶血磷脂酰乙醇胺	-	2	71789.4	63196	95635.4	141133	158432	145616	80326.9	55267	239416	117271	121887	124209	-	-
Lmhp008744	677.37	261.22	676.367	C33H56O14	[M+H]+	1-α-Linolenoyl-glycerol-2,3-di-O-glucoside	1-α-亚麻酸甘油酯-2,3-二-O-葡萄糖苷	Lipids	脂质	Glycerol ester	甘油酯	-	2	19385.2	12059.3	12507.4	46205.7	57433.5	58808.5	11046.4	15932.3	12507.7	31787.4	30198.4	30244	-	-
Wayn001528	205.03	111.01	206.043	C7H10O7	[M-H]-	Homocitrate	高柠檬酸	Organic acids	有机酸	Organic acids	有机酸	13052-73-8	1	4.26724e+06	4.51659e+06	5.46706e+06	5.94452e+06	5.58278e+06	5.87514e+06	2.43622e+06	2.41735e+06	1.92744e+06	4.31221e+06	4.45199e+06	4.19466e+06	C01251	ko00300,ko00620,ko01100,ko01110,ko01210,ko01230,ko01240
Lmhp009890	546.36	184.07	545.348	C28H52NO7P	[M+H]+	LysoPC 20:3	溶血磷脂酰胆碱 20:3	Lipids	脂质	LPC	溶血磷脂酰胆碱	1199257-41-4	3	11769	5172.09	13499.3	83427.6	104558	81835.4	24733.8	8947.93	119592	52983.3	55858.9	53099.5	-	-
pmb0865	518.32	184.07	517.317	C26H48NO7P	[M+H]+	LysoPC 18:3(2n isomer)	溶血磷脂酰胆碱 18:3(2n异构)	Lipids	脂质	LPC	溶血磷脂酰胆碱	-	1	2.09139e+06	926961	1.70521e+06	3.66922e+06	3.96406e+06	3.65198e+06	1.25323e+06	949478	5.26402e+06	2.77479e+06	2.61627e+06	2.66419e+06	-	-
MWSmce190	148.09	74.02	147.089	C6H13NO3	[M+H]+	4-Hydroxy-L-Isoleucine	4-羟基-L-异亮氨酸	Amino acids and derivatives	氨基酸及其衍生物	Amino acids and derivatives	氨基酸及其衍生物	781658-23-9	3	136068	115912	116440	165700	144718	134963	252043	249750	226647	176565	177242	186347	-	-
Lmqn000780	606.08	384.98	607.082	C17H27N3O17P2	[M-H]-	Uridine 5'-diphospho-N-acetylglucosamine	尿苷二磷酸乙酰葡萄糖胺	Nucleotides and derivatives	核苷酸及其衍生物	Nucleotides and derivatives	核苷酸及其衍生物	528-04-1	1	30547.7	22602.1	27927.4	45601.1	36737.8	39624.7	40884.3	45374.1	37806.1	31430.8	32651.6	33387	C00043	ko00520,ko00524,ko01100,ko01250
mws1587	132.1	86.1	131.095	C6H13NO2	[M+H]+	L-Norleucine*	L-正亮氨酸*	Amino acids and derivatives	氨基酸及其衍生物	Amino acids and derivatives	氨基酸及其衍生物	327-57-1	1	1.80647e+07	1.9178e+07	1.47182e+07	6.1423e+07	6.59221e+07	5.50987e+07	9.7692e+07	6.91181e+07	4.28006e+07	5.51352e+07	5.2625e+07	5.58222e+07	C01933	-
Waln011009	578.34	279.23	579.354	C28H54NO9P	[M-H]-	2-(2,3-dihydroxypropoxy)-3-(((2-(dimethylamino)ethoxy)(hydroxy)phosphoryl)oxy)propyl (11Z,14Z)-octadeca-11,14-dienoate	2-(2,3-二羟基丙氧基)-3-(((2-(二甲基氨基)乙氧基)(羟基)磷酰基)氧基)丙基 (11Z,14Z)-十八碳-11,14-二烯酸	Lipids	脂质	LPE	溶血磷脂酰乙醇胺	-	1	6.44072e+06	2.54319e+06	5.42017e+06	7.11021e+06	7.97671e+06	6.40918e+06	3.49854e+06	2.75931e+06	1.32834e+07	5.96428e+06	6.32173e+06	6.03863e+06	-	-
MW0153570	434.18	272.13	433.178	C20H27N5O4S1	[M+H]+	Met-His-Phe	甲硫氨酰-组氨酰-苯丙氨酸	Amino acids and derivatives	氨基酸及其衍生物	Amino acids and derivatives	氨基酸及其衍生物	-	3	183912	155564	260091	494066	897012	650703	698501	345031	283705	373418	368781	391006	-	-
MW0150988	397.22	161.09	396.212	C17H28N6O5	[M+H]+	His-Leu-Gln	组氨酸-亮氨酸-谷酰胺	Amino acids and derivatives	氨基酸及其衍生物	Amino acids and derivatives	氨基酸及其衍生物	-	3	130210	132647	110841	74715.3	79025.1	96181.8	82446.2	116107	93423.9	88389.2	93980.4	90490.2	-	-
mws5035	279.17	120.08	278.163	C15H22N2O3	[M+H]+	L-Leucyl-L-phenylalanine	L-亮氨酰-L-苯丙氨酸	Amino acids and derivatives	氨基酸及其衍生物	Amino acids and derivatives	氨基酸及其衍生物	56217-82-4	3	34679.1	39625	26696	101767	104901	81019.7	90461.7	75570.6	88477.5	63929.9	67273	67685.6	-	-
pme0230	268.1	136.06	267.097	C10H13N5O4	[M+H]+	Adenosine*	腺苷*	Nucleotides and derivatives	核苷酸及其衍生物	Nucleotides and derivatives	核苷酸及其衍生物	58-61-7	1	3.45388e+07	5.12163e+07	4.47456e+07	3.21754e+07	2.48237e+07	3.09976e+07	2.79785e+07	4.48535e+07	4.51716e+07	3.43768e+07	3.56565e+07	3.65786e+07	C00212	ko00230,ko01100,ko01232,ko02010
Lmhp010757	506.32	365.31	505.317	C25H48NO7P	[M+H]+	LysoPE 20:2	溶血磷脂酰乙醇胺 20:2	Lipids	脂质	LPE	溶血磷脂酰乙醇胺	-	3	8329	12457.8	5423.25	4517.88	5142.7	5086.37	4559.22	4147.16	49216.9	10239.7	10849.8	10344.7	-	-
mws0572	126.07	109.04	125.059	C5H7N3O	[M+H]+	5-Methylcytosine	5-甲基胞嘧啶	Nucleotides and derivatives	核苷酸及其衍生物	Nucleotides and derivatives	核苷酸及其衍生物	554-01-8	3	357707	321948	316837	210752	194524	190531	240000	314114	323368	242859	228697	239382	C02376	ko00240,ko01100
mws0751	213.19	195.18	214.193	C13H26O2	[M-H]-	Tridecanoic Acid	十三烷酸	Lipids	脂质	Free fatty acids	游离脂肪酸	638-53-9	3	3436.27	4270.85	4206.51	3431.58	3681.34	3432.27	6460.32	4525.67	5515.17	3629.53	3794.18	3857.93	C17076	-
Lmtn004049	263.13	204.12	264.136	C15H20O4	[M-H]-	Abscisic acid	脱落酸	Organic acids	有机酸	Organic acids	有机酸	21293-29-8	1	346368	257586	299882	818699	932656	918633	747303	635964	846337	552835	537180	572220	C06082	ko00906,ko01100,ko01110,ko04075
Zmgn005057	297.24	183.01	298.251	C18H34O3	[M-H]-	9,10-Epoxyoctadecanoic Acid	9,10-环氧十八烷酸	Lipids	脂质	Free fatty acids	游离脂肪酸	2443-39-2	3	407667	403366	447055	343112	319323	330162	365922	371358	294652	338897	319282	322616	C19418	ko00073
Waln010192	576.33	277.22	577.338	C28H52NO9P	[M-H]-	2-(2,3-dihydroxypropoxy)-3-(((2-(dimethylamino)ethoxy)(hydroxy)phosphoryl)oxy)propyl (8E,11Z,14Z)-octadeca-8,11,14-trienoate	2-(2,3-二羟基丙氧基)-3-(((2-(二甲基氨基)乙氧基)(羟基)磷酰基)氧基)丙基 (8E,11Z,14Z)-十八碳-8,11,14-三烯酸	Lipids	脂质	LPE	溶血磷脂酰乙醇胺	-	1	4.35632e+06	2.04098e+06	3.68229e+06	6.71971e+06	8.22932e+06	7.21469e+06	3.01156e+06	2.14242e+06	1.15862e+07	5.44368e+06	5.58088e+06	5.80141e+06	-	-
pme2732	187.08	141.07	186.068	C12H10O2	[M+H]+	1-Naphthylacetic acid	1-萘乙酸	Organic acids	有机酸	Organic acids	有机酸	86-87-3	3	12310.9	10719.4	10459.8	11766.6	10835.1	11199.4	17284	13089.4	15770.7	12146	12637.2	11851.2	C13014	-
mws4052	102.06	56.05	101.048	C4H7NO2	[M+H]+	1-Aminocyclopropane-1-carboxylic acid	1-氨基环丙烷-1-羧酸	Organic acids	有机酸	Organic acids	有机酸	22059-21-8	3	378880	383123	337195	297877	443590	529957	464375	745268	601685	532688	567583	543268	C01234	ko00270,ko01100,ko01110
pme0026	147.11	84.08	146.106	C6H14N2O2	[M+H]+	L-Lysine	L-赖氨酸	Amino acids and derivatives	氨基酸及其衍生物	Amino acids and derivatives	氨基酸及其衍生物	56-87-1	3	1.60278e+06	1.95882e+06	1.77273e+06	4.79278e+06	4.45197e+06	4.33058e+06	3.13057e+07	1.6899e+07	8.36019e+06	8.14193e+06	8.54069e+06	8.67377e+06	C00047	ko00300,ko00310,ko00470,ko00780,ko00960,ko00970,ko01100,ko01110,ko01210,ko01230,ko02010
MW0005733	175.07	115.05	174.068	C11H10O2	[M+H]+	5-Phenylpenta-2,4-dienoic acid	5-苯基戊烷-2,4-双酸	Organic acids	有机酸	Organic acids	有机酸	1552-94-9	3	2.06117e+06	1.6539e+06	2.10049e+06	2.40641e+06	2.61301e+06	2.46692e+06	3.15821e+06	2.53095e+06	3.6667e+06	2.20518e+06	2.3064e+06	2.35157e+06	-	-
MW0150836	567.3	191.02	568.308	C23H40N10O7	[M-H]-	His-Arg-Lys-Glu	组氨酸-精氨酸-赖氨酸-谷氨酸	Amino acids and derivatives	氨基酸及其衍生物	Amino acids and derivatives	氨基酸及其衍生物	-	3	189256	386611	222650	245859	168889	232392	290696	197465	241759	201867	211771	199020	-	-
mws0248	243.06	110.02	244.07	C9H12N2O6	[M-H]-	Uridine	尿嘧啶核苷	Nucleotides and derivatives	核苷酸及其衍生物	Nucleotides and derivatives	核苷酸及其衍生物	58-96-8	3	60611	62373.7	93424.8	109659	121144	151132	117768	93283.9	89005.7	89648	84023.6	86104.4	C00299	ko00240,ko01100,ko01232,ko02010
MW0154404	701.25	555.19	702.244	C25H42N4O19	[M-H]-	Neu5Ac2-6Gal1-4GlcSp	Neu5Ac2-6Gal1-4GlcSp	Others	其它类	Saccharides	糖类	-	3	174654	237396	206262	107925	181969	152016	218168	153401	93794.2	187102	175594	178789	-	-
Lmhp008833	494.32	184.07	493.317	C24H48NO7P	[M+H]+	LysoPC 16:1(2n isomer)	溶血磷脂酰胆碱 16:1(2n异构)	Lipids	脂质	LPC	溶血磷脂酰胆碱	-	1	758974	317529	668432	1.79505e+06	1.98135e+06	1.80652e+06	338018	236545	2.63026e+06	1.25435e+06	1.24437e+06	1.32214e+06	-	-
MWSmce689	293.25	95.09	292.24	C19H32O2	[M+H]+	Methyl linolenate	亚麻酸甲酯	Lipids	脂质	Free fatty acids	游离脂肪酸	301-00-8	3	207757	125273	149381	131563	162913	154422	78299.9	76923	164067	146401	136988	142336	-	-
mws1189	193.04	72.99	194.043	C6H10O7	[M-H]-	D-Galacturonic acid*	D-半乳糖醛酸*	Others	其它类	Saccharides	糖类	685-73-4	3	350567	366423	377198	414474	337607	363915	600902	396689	414667	393154	419330	412585	C00333	ko00040,ko00053,ko00520,ko01100,ko01240,ko01250,ko02010
pmb2855	307.11	145.06	308.122	C11H20N2O8	[M-H]-	L-Glutamine-O-glycoside	L-谷氨酰胺-O-葡萄糖苷	Amino acids and derivatives	氨基酸及其衍生物	Amino acids and derivatives	氨基酸及其衍生物	-	3	7449.35	10730.7	6512.1	16415.9	16613	16173.6	136174	94156	42156.9	27362.4	28591.7	26789.5	-	-
pmb0856	480.31	339.29	479.301	C23H46NO7P	[M+H]+	LysoPE 18:1(2n isomer)	溶血磷脂酰乙醇胺 18:1(2n异构)	Lipids	脂质	LPE	溶血磷脂酰乙醇胺	-	3	650768	296873	547412	709814	728015	722832	186773	184585	2.50784e+06	738854	774479	726440	-	-
pme0170	217.13	158.08	216.122	C8H16N4O3	[M+H]+	N-Acetyl-L-Arginine	N-乙酰-L-精氨酸	Amino acids and derivatives	氨基酸及其衍生物	Amino acids and derivatives	氨基酸及其衍生物	155-84-0	2	239528	221528	326041	488913	492881	524236	487556	527912	472233	404984	380156	385415	-	-
Lmbn005369	295.23	195.14	296.235	C18H32O3	[M-H]-	13(S)-HODE;13(S)-Hydroxyoctadeca-9Z,11E-dienoic acid*	13-羟基十八烷基-9,11-二烯酸*	Lipids	脂质	Free fatty acids	游离脂肪酸	10219-69-9	1	357136	309493	292714	97146.7	111282	106481	215110	185214	192275	182465	182599	193342	C14762	ko00591
MW0107376	261.01	181.05	262.015	C9H10O7S	[M-H]-	Homovanillic acid sulfate	硫酸高香草酸	Organic acids	有机酸	Organic acids	有机酸	38339-06-9	3	2.06718e+07	2.17344e+07	2.18115e+07	1.04161e+07	6.38263e+06	5.87029e+06	3.46977e+07	5.43007e+07	4.92039e+07	1.76419e+07	1.82117e+07	1.88699e+07	-	-
pmb0786	180.09	163.06	179.079	C6H13NO5	[M+H]+	D-Glucosamine	D-氨基葡萄糖	Others	其它类	Saccharides	糖类	3416-24-8	3	296896	273005	344257	265491	155963	185222	270594	259260	526085	292871	313089	300530	C00329	ko00520,ko01100,ko01250
MW0103903	217.19	119.08	216.173	C12H24O3	[M+H]+	3-Hydroxydodecanoic acid	3-羟基十二烷酸	Organic acids	有机酸	Organic acids	有机酸	1883-13-2	3	2.39181e+06	382232	2.57629e+06	59875	96032.2	63470.4	129259	110462	102047	726113	688312	681773	-	-
pmn001691	327.22	291.2	328.225	C18H32O5	[M-H]-	9,12,13-Trihydroxy-10,15-octadecadienoic acid	9,12,13-三羟基-10,15-十八碳二烯酸	Lipids	脂质	Free fatty acids	游离脂肪酸	-	3	8578.3	8668.78	4881.54	7132.01	3738.61	2519.28	5355.89	2032.29	2648.26	5546.54	5897.06	5881.62	-	-
Lmhp010908	536.37	184.07	535.364	C27H54NO7P	[M+H]+	LysoPC 19:1	溶血磷脂酰胆碱 19:1	Lipids	脂质	LPC	溶血磷脂酰胆碱	-	3	86221.9	43181.6	70333.3	49454.4	57107.2	58057.2	21648.5	18667.1	88493.1	60736.4	56887.9	57649.5	-	-
pme0193	147.08	84.04	146.069	C5H10N2O3	[M+H]+	L-Glutamine	L-谷氨酰胺	Amino acids and derivatives	氨基酸及其衍生物	Amino acids and derivatives	氨基酸及其衍生物	56-85-9	3	1.90549e+06	2.03711e+06	2.03248e+06	5.44212e+06	4.94223e+06	4.9522e+06	3.42748e+07	1.97216e+07	8.55765e+06	9.29312e+06	9.93458e+06	9.43706e+06	C00064	ko00220,ko00230,ko00240,ko00250,ko00470,ko00630,ko00750,ko00910,ko00970,ko01100,ko01230,ko01232,ko01240,ko02010
pme3967	312.13	180.09	311.123	C12H17N5O5	[M+H]+	2-(Dimethylamino)guanosine*	2-(二甲基氨基)鸟苷*	Nucleotides and derivatives	核苷酸及其衍生物	Nucleotides and derivatives	核苷酸及其衍生物	2140-67-2	3	63118.5	50455.9	76449.2	93512	100347	95537.2	81730.3	79896.1	83021.8	71518.5	67287.5	71628	-	-
pme1014	445.31	341.28	444.303	C31H40O2	[M+H]+	Menatetrenone (Vitamin K2)	四烯甲萘醌 (维生素 K2)	Others	其它类	Vitamin	维生素	11032-49-8	3	101669	76861.3	89780.2	115948	142461	170630	70160.5	80363.6	86085.2	208883	211318	197657	-	-
Lmhp008513	677.37	261.22	676.367	C33H56O14	[M+H]+	2-α-Linolenoyl-glycerol-1,3-di-O-glucoside	2-α-亚麻酸甘油酯-1,3-二-O-葡萄糖苷	Lipids	脂质	Glycerol ester	甘油酯	-	1	100697	66392.2	79882.7	188138	164058	131480	76246.6	87072.8	158407	120811	126295	117669	-	-
mws0884	328.05	134.05	329.053	C10H12N5O6P	[M-H]-	Cyclic 3',5'-Adenylic acid	环-3',5'-腺嘌呤核苷酸	Nucleotides and derivatives	核苷酸及其衍生物	Nucleotides and derivatives	核苷酸及其衍生物	60-92-4	3	9385.46	6976.94	24897.7	169475	203751	184850	43622.3	21476.2	23422.8	58919.7	62861.3	59310.7	C00575	ko00230,ko01100
pmb3081	289	97	290.004	C6H11PO11	[M-H]-	Glucarate O-Phosphoric acid	磷酸葡萄糖酸	Others	其它类	Saccharides	糖类	-	3	2.55856e+06	2.43276e+06	3.54092e+06	1.11007e+07	1.16504e+07	1.00063e+07	2.58476e+06	2.04749e+06	3.05732e+06	6.39382e+06	6.55886e+06	6.10115e+06	-	-
pmb0128	213.18	81.07	212.178	C13H24O2	[M+H]+	δ-Tridecalactone	δ-十三烷内脂	Lipids	脂质	Free fatty acids	游离脂肪酸	7370-92-5	3	329070	414913	281823	276948	281623	272534	359420	332133	368415	303427	296628	282352	-	-
Zmmp000635	130.09	84.08	129.079	C6H11NO2	[M+H]+	(2S)-2-amino-4-methyl-4-pentenoic acid*	(2S)-2-amino-4-methyl-4-pentenoic acid*	Amino acids and derivatives	氨基酸及其衍生物	Amino acids and derivatives	氨基酸及其衍生物	-	1	6.87594e+06	7.84776e+06	8.37178e+06	4.34681e+07	5.3903e+07	3.96566e+07	4.03648e+07	2.18808e+07	2.39355e+07	3.11716e+07	3.28597e+07	3.34707e+07	-	-
Yalp000545	130.09	84.08	129.079	C6H11NO2	[M+H]+	N-Methyl-L-proline*	N-Methyl-L-proline*	Amino acids and derivatives	氨基酸及其衍生物	Amino acids and derivatives	氨基酸及其衍生物	475-11-6	1	6.87594e+06	7.84776e+06	8.37178e+06	4.34681e+07	5.3903e+07	3.96566e+07	4.03648e+07	2.18808e+07	2.39355e+07	3.11716e+07	3.28597e+07	3.34707e+07	C22223	-
Lmyn002403	313.09	101.02	314.1	C14H18O8	[M-H]-	Mandelic acid-β-glucoside	扁桃酸-β-葡萄糖苷	Organic acids	有机酸	Organic acids	有机酸	-	3	237131	216737	264879	149542	152074	147524	165831	140323	130001	164788	170839	177399	-	-
MW0145731	551.21	139.04	552.218	C23H32N6O10	[M-H]-	Asn-Gln-Tyr-Glu	Asn-Gln-Tyr-Glu	Amino acids and derivatives	氨基酸及其衍生物	Amino acids and derivatives	氨基酸及其衍生物	-	3	137041	155192	129968	355768	268567	419528	352466	413091	493295	220767	226397	237322	-	-
Lmhp010514	506.32	365.31	505.317	C25H48NO7P	[M+H]+	LysoPE 20:2(2n isomer)	溶血磷脂酰乙醇胺 20:2(2n异构)	Lipids	脂质	LPE	溶血磷脂酰乙醇胺	-	3	6204.89	13027.6	4810.16	4459	6119.05	4878.19	4750.13	3739.9	51531.6	10140.2	10905.1	10656	-	-
Lmqn008288	299.26	299.26	300.266	C18H36O3	[M-H]-	3-Hydroxyoctadecanoic Acid	3-羟基十八烷酸	Lipids	脂质	Free fatty acids	游离脂肪酸	45261-96-9	2	372202	502907	367751	347951	328837	326721	449874	438460	373948	368250	342642	361016	-	-
Lmhp011549	550.39	184.07	549.379	C28H56NO7P	[M+H]+	LysoPC 20:1	溶血磷脂酰胆碱 20:1	Lipids	脂质	LPC	溶血磷脂酰胆碱	-	3	176704	103377	139668	149128	154875	127629	100060	88652.1	389974	183334	170288	175814	-	-
MWSmce541	206.08	131.05	205.074	C11H11NO3	[M+H]+	Cinnamoylglycine	肉桂酰甘氨酸	Amino acids and derivatives	氨基酸及其衍生物	Amino acids and derivatives	氨基酸及其衍生物	16534-24-0	3	19851.6	19112.4	21969.1	11169	8837.89	8936.83	19536.5	12892.4	27201.7	18426.6	18847.2	19805.6	-	-
pme0137	187.07	125.07	188.08	C7H12N2O4	[M-H]-	N-Acetyl-L-Glutamine	N-乙酰-L-谷氨酰胺	Amino acids and derivatives	氨基酸及其衍生物	Amino acids and derivatives	氨基酸及其衍生物	2490-97-3	2	2.22829e+06	1.87574e+06	1.67649e+06	1.18655e+06	1.25703e+06	1.3247e+06	2.81422e+06	2.49264e+06	2.25573e+06	1.68483e+06	1.8101e+06	1.78123e+06	-	-
Lmhp009526	515.32	261.22	514.314	C27H46O9	[M+H]+	2-α-Linolenoyl-glycerol-1-O-glucoside*	2-α-亚麻酸甘油酯-1-O-葡萄糖苷*	Lipids	脂质	Glycerol ester	甘油酯	-	1	155469	103088	98113.9	186558	129537	165524	83698.6	115486	224253	142390	151596	152394	-	-
pme1730	117.02	73.03	118.027	C4H6O4	[M-H]-	D-Erythronolactone	D-赤酮酸内酯	Organic acids	有机酸	Organic acids	有机酸	15667-21-7	3	210181	259194	268989	318153	237391	223161	126839	134456	159323	260420	274223	255148	-	-
pmb3099	153.03	125	154.04	C4H11O4P	[M-H]-	Diethyl phosphate	磷酸二乙酯	Organic acids	有机酸	Organic acids	有机酸	598-02-7	3	24153.4	28411.7	39707.2	11884.1	20973.9	17426.5	26974.8	26298.7	17120.4	19265	20724.3	20359.7	C06608	-
Zmdp000292	189.14	70.07	188.127	C7H16N4O2	[M+H]+	Arginine methyl ester*	精氨酸甲酯*	Amino acids and derivatives	氨基酸及其衍生物	Amino acids and derivatives	氨基酸及其衍生物	-	3	44738.8	162669	161076	960369	999849	553115	4.00602e+06	846704	914473	846170	912056	870612	-	-
Lmyn007883	287.22	287.22	288.23	C16H32O4	[M-H]-	9,16-Dihydroxypalmitic acid	9,16-二羟基棕榈酸	Lipids	脂质	Free fatty acids	游离脂肪酸	38076-49-2	3	248787	151770	182034	209104	187516	181185	207312	213211	1.738e+06	343027	319252	339330	-	-
pme0075	188.06	128.04	189.064	C7H11NO5	[M-H]-	N-Acetyl-L-glutamic acid	N-乙酰-L-谷氨酸	Amino acids and derivatives	氨基酸及其衍生物	Amino acids and derivatives	氨基酸及其衍生物	1188-37-0	3	124992	109476	118556	182358	213194	219968	226270	398561	362840	199136	184719	195316	C00624	ko00220,ko01100,ko01110,ko01210,ko01230
MWS201381	292.13	188.07	291.122	C14H17N3O4	[M+H]+	Ser-Trp	L-丝氨酸-L-色氨酸	Amino acids and derivatives	氨基酸及其衍生物	Amino acids and derivatives	氨基酸及其衍生物	94421-70-2	3	65276.1	69594.5	84820	138135	187875	204243	218648	138826	125450	134262	129796	140190	-	-
MWS0552	239.2	223.03	240.209	C15H28O2	[M-H]-	Cis-10-Pentadecenoic Acid(C15:1)	顺-10-十五碳烯酸	Lipids	脂质	Free fatty acids	游离脂肪酸	84743-29-3	1	547102	464165	480803	614767	562269	563514	513980	415643	430559	588648	618725	635693	-	-
MWS201479	239.103	136.076	238.095	C11H14N2O4	[M+H]+	Tyr-Gly	L-酪氨酸-L-甘氨酸	Amino acids and derivatives	氨基酸及其衍生物	Amino acids and derivatives	氨基酸及其衍生物	673-08-5	3	23835.1	31979.7	39994.2	110484	145987	104780	107763	73447.9	80495.3	69938.5	67976.3	64744.3	-	-
pmb0874	478.29	337.27	477.286	C23H44NO7P	[M+H]+	LysoPE 18:2(2n isomer)	溶血磷脂酰乙醇胺 18:2(2n异构)	Lipids	脂质	LPE	溶血磷脂酰乙醇胺	-	2	1.2517e+07	5.849e+06	1.04014e+07	1.5007e+07	1.68137e+07	1.32168e+07	7.43285e+06	5.97756e+06	2.90984e+07	1.30672e+07	1.41082e+07	1.37657e+07	-	-
Hmqp006023	326.27	309.27	324.266	C20H36O3	[M+H]+	Ethyl 9-Hydroxy-10,12-octadecadienoic acid	9-羟基-10,12-十八碳二烯酸乙酯	Lipids	脂质	Free fatty acids	游离脂肪酸	-	3	8420.31	8759.84	7096.44	30874.8	58629.5	62014.6	25698	27461.9	25913.4	83322.7	79152.2	77247.9	-	-
Wasn003258	293.12	131.07	294.132	C12H22O8	[M-H]-	Glucosyl 2-Hydroxy-4-Methylpentanoic Acid	葡萄糖基 2-羟基-4-甲基戊酸	Organic acids	有机酸	Organic acids	有机酸	-	2	859437	993508	1.04362e+06	632081	497275	445096	818842	556024	589435	686995	639127	647281	-	-
mws0520	224.09	136.08	223.084	C11H13NO4	[M+H]+	N-Acetyl-L-tyrosine	N-乙酰-L-酪氨酸	Amino acids and derivatives	氨基酸及其衍生物	Amino acids and derivatives	氨基酸及其衍生物	537-55-3	2	464574	581977	414301	222239	199546	187266	431597	472369	535571	385943	409115	380291	-	-
Zamn00402	179.06	59.01	180.063	C6H12O6	[M-H]-	sorbose*	山梨糖*	Others	其它类	Saccharides	糖类	-	1	7.30604e+06	6.24229e+06	7.80178e+06	5.33864e+06	3.64689e+06	5.19526e+06	6.26236e+06	5.38506e+06	9.58421e+06	5.8606e+06	6.20417e+06	6.32222e+06	-	-
MW0105006	189.04	83.01	190.048	C7H10O6	[M-H]-	1,3,4-Trihydroxy-5-oxocyclohexane-1-carboxylic acid	1,3,4-三羟基-5-氧代环己烷-1-羧酸	Organic acids	有机酸	Organic acids	有机酸	-	3	982955	1.05505e+06	1.44624e+06	83514	113814	114075	2.37928e+06	2.62897e+06	2.3613e+06	955143	1.01539e+06	1.02916e+06	-	-
MW0151010	413.21	395.21	412.207	C17H28N6O6	[M+H]+	His-Lys-Glu	组氨酸-赖氨酸-谷氨酸	Amino acids and derivatives	氨基酸及其衍生物	Amino acids and derivatives	氨基酸及其衍生物	-	3	13774.8	13828	19283.1	17363.6	14274	15667.7	24182.4	20180.2	24934.8	17457.8	18121.5	18891.2	-	-
pmb2221	318.3	60.04	317.293	C18H39NO3	[M+H]+	4-Hydroxysphinganine	4-羟基鞘氨醇	Lipids	脂质	Sphingolipids	鞘脂	554-62-1	3	1.0679e+06	1.03623e+06	1.21705e+06	1.23975e+06	1.07626e+06	1.08382e+06	2.32432e+06	2.437e+06	4.28277e+06	2.04994e+06	2.21737e+06	2.1545e+06	C12144	ko00600,ko01100
mws0214	181.07	71.01	182.079	C6H14O6	[M-H]-	D-Sorbitol	D-山梨糖醇	Others	其它类	Saccharides	糖类	50-70-4	1	6.49242e+06	5.14346e+06	5.4311e+06	1.3426e+07	1.85144e+07	2.16287e+07	7.33822e+06	6.04607e+06	7.87079e+06	1.02412e+07	1.03404e+07	9.60678e+06	C00794	ko00051,ko00052,ko01100,ko02010
Zmzn003953	309.2	227.2	310.214	C18H30O4	[M-H]-	13(s)-hydroperoxy-(9z,11e,15z)-octadecatrienoic acid	13-氢过氧化-9z,11e,15z-十八碳三烯酸	Lipids	脂质	Free fatty acids	游离脂肪酸	67597-26-6	1	140368	145942	144589	129567	131364	146022	548149	163623	100479	139195	139364	149153	C04785	ko00592,ko01100,ko01110
MW0157836	602.25	308.15	601.238	C28H35N5O10	[M+H]+	Thr-Tyr-Asp-Gly-Phe	Thr-Tyr-Asp-Gly-Phe	Amino acids and derivatives	氨基酸及其衍生物	Amino acids and derivatives	氨基酸及其衍生物	-	3	192988	194811	160654	82386.3	80075.7	39013.2	739982	464746	402235	226198	211364	211085	-	-
Lmhp008763	452.28	311.26	451.27	C21H42NO7P	[M+H]+	LysoPE 16:1(2n isomer)	溶血磷脂酰乙醇胺 16:1(2n异构)	Lipids	脂质	LPE	溶血磷脂酰乙醇胺	-	3	16939.5	7900.16	13186.2	39550.3	44047.1	43120.4	9154.45	5763.72	65281.4	29977.1	27801.3	28259.8	-	-
mws0001	133.06	74.02	132.054	C4H8N2O3	[M+H]+	L-Asparagine	L-天冬酰胺	Amino acids and derivatives	氨基酸及其衍生物	Amino acids and derivatives	氨基酸及其衍生物	70-47-3	1	144487	94280.3	166087	3.34184e+06	5.39253e+06	551132	1.35064e+07	5.07798e+06	6.23633e+06	4.29652e+06	4.53502e+06	4.64967e+06	C00152	ko00250,ko00460,ko00970,ko01100,ko01110,ko01230
Rfmb091	295.23	195.14	296.235	C18H32O3	[M-H]-	9S-Hydroxy-10E,12Z-octadecadienoic acid*	9S-羟基-10E,12Z-十八碳二烯酸*	Lipids	脂质	Free fatty acids	游离脂肪酸	15514-85-9	1	384710	299265	294804	99595	104862	104008	214254	192711	195679	188161	179037	193935	C14767	ko00591
MW0155984	314.17	58.07	313.164	C14H23N3O5	[M+H]+	Pro-Pro-Thr	脯氨酰-脯氨酰-苏氨酸	Amino acids and derivatives	氨基酸及其衍生物	Amino acids and derivatives	氨基酸及其衍生物	-	3	95368.3	105481	155733	449754	807232	682373	1.18016e+06	516460	332608	415185	400160	433708	-	-
pmd0146	548.37	184.07	547.364	C28H54NO7P	[M+H]+	LysoPC 20:2(2n isomer)	溶血磷脂酰胆碱 20:2(2n异构)	Lipids	脂质	LPC	溶血磷脂酰胆碱	-	3	38906.9	17114	31108.2	63961	74337.8	53918.9	34667.8	23923.8	119057	52681.7	54217.4	50034.8	-	-
mws0193	190.12	84.08	189.111	C7H15N3O3	[M+H]+	L-Homocitrulline	L-高瓜氨酸	Amino acids and derivatives	氨基酸及其衍生物	Amino acids and derivatives	氨基酸及其衍生物	1190-49-4	3	409882	429868	492576	344058	350620	451576	338164	758758	738601	417940	435348	453358	C02427	-
MW0144594	455.22	193.05	454.218	C19H30N6O7	[M+H]+	Ala-His-Leu-Asp	Ala-His-Leu-Asp	Amino acids and derivatives	氨基酸及其衍生物	Amino acids and derivatives	氨基酸及其衍生物	-	3	840775	210502	556199	28211.5	12171.9	16617.8	28459.2	17920	13005.1	192452	187178	177504	-	-
MWS1900	215.13	153.13	216.136	C11H20O4	[M-H]-	Undecanedioic acid	十一烷二酸	Lipids	脂质	Free fatty acids	游离脂肪酸	1852-04-6	3	44965	40913.8	49249.1	32203.1	32176.5	29907	95203	55442.4	39392.5	41760.5	41938.9	38930.8	-	-
Hmqp005455	297.24	81.07	296.235	C18H32O3	[M+H]+	15(R)-Hydroxylinoleic Acid*	15(R)-羟基亚油酸*	Lipids	脂质	Free fatty acids	游离脂肪酸	177931-23-6	3	51097.8	60954.1	51906.8	38518.7	37752.4	35666	120333	54586	49997.3	47209.6	50994.5	50479	-	-
Zmzn000079	199	78.96	200.009	C4H9O7P	[M-H]-	D-Erythrose-4-phosphate	D-赤藓糖-4-磷酸	Others	其它类	Saccharides	糖类	585-18-2	3	39270.7	38431.2	40709.5	108004	99567.3	94315.3	33166.6	26574.2	39953.3	51410.8	50424	47445.1	C00279	ko00030,ko00400,ko00710,ko00750,ko01100,ko01110,ko01200,ko01230,ko01240
pme1184	268.1	152.06	267.097	C10H13N5O4	[M+H]+	2'-Deoxyguanosine	2'-脱氧鸟苷	Nucleotides and derivatives	核苷酸及其衍生物	Nucleotides and derivatives	核苷酸及其衍生物	961-07-9	3	184501	183244	199011	74058.5	77207.6	64419.2	89637.7	172336	176190	109985	111050	118659	C00330	ko00230,ko01100,ko01232,ko02010
MWS201054	162.08	56.05	161.069	C6H11NO4	[M+H]+	O-Acetyl-L-homoserine	O-乙酰-L-高丝氨酸	Amino acids and derivatives	氨基酸及其衍生物	Amino acids and derivatives	氨基酸及其衍生物	250736-84-6	3	2.24457e+06	2.01833e+06	1.64677e+06	2.32787e+06	1.43318e+06	2.30384e+06	1.49865e+06	3.9072e+06	3.30194e+06	1.93974e+06	2.10678e+06	2.04959e+06	-	-
Zmjn001813	159.07	97.06	160.074	C7H12O4	[M-H]-	Pimelic acid*	庚二酸*	Organic acids	有机酸	Organic acids	有机酸	111-16-0	3	7290.19	5722.61	7704.46	6110.02	4190.67	4582.19	13540.5	7167.24	6506.03	6390.28	6936.59	6787.62	C02656	ko00780,ko01100,ko01240
MWSslk113	203.07	144.06	202.063	C12H10O3	[M+H]+	6-Methoxy-2-naphthoic acid	6-甲氧基-2-萘甲酸	Organic acids	有机酸	Organic acids	有机酸	2471-70-7	3	30450.3	27437.2	26674.1	18627.9	23548.5	21803.7	31342	31450.6	31591.3	24622.2	26510.1	26524.6	-	-
MWS5235	299.26	253.25	300.266	C18H36O3	[M-H]-	12-Hydroxyoctadecanoic acid	12-羟基硬脂酸	Lipids	脂质	Free fatty acids	游离脂肪酸	106-14-9	2	13877.3	13239.5	11743.2	9129.6	12231	11984.4	11998.7	9413.88	13697.5	11702.7	10761.5	11139.1	-	-
pme2237	181.072	101.024	182.079	C6H14O6	[M-H]-	Dulcitol*	半乳糖醇*	Others	其它类	Saccharides	糖类	608-66-2	1	8.92568e+06	5.86641e+06	7.21017e+06	1.80231e+07	2.0173e+07	2.60819e+07	8.76526e+06	7.03504e+06	8.55862e+06	1.26629e+07	1.36006e+07	1.26137e+07	C01697	ko00052,ko01100
NK10251888	203.15	70.07	202.143	C8H18N4O2	[M+H]+	NG,NG-Dimethyl-L-arginine*	NG,NG-二甲基-L-精氨酸*	Amino acids and derivatives	氨基酸及其衍生物	Amino acids and derivatives	氨基酸及其衍生物	30315-93-6	3	117168	105744	118565	456298	510507	327845	1.49669e+06	487822	520994	389798	401893	424229	C03626	-
MW0014259	297.24	235.21	298.251	C18H34O3	[M-H]-	3-Oxooctadecanoic acid	3-氧十八烷酸	Organic acids	有机酸	Organic acids	有机酸	-	3	138829	83701.9	128057	21595.8	25493.1	31293.8	27319.6	35940.6	71346.7	46796.6	47452.5	50721.6	-	-
pme3184	332.08	136.06	331.068	C10H14N5O6P	[M+H]+	2'-Deoxyadenosine-5'-monophosphate	2'-脱氧腺苷-5'-单磷酸	Nucleotides and derivatives	核苷酸及其衍生物	Nucleotides and derivatives	核苷酸及其衍生物	653-63-4	3	1.7336e+06	2.20127e+06	1.71325e+06	1.77486e+06	1.44439e+06	1.30962e+06	1.31604e+06	1.725e+06	1.48098e+06	1.3246e+06	1.40919e+06	1.44326e+06	C00360	ko00230,ko01100,ko01232
pmb0296	357.3	265.25	356.293	C21H40O4	[M+H]+	1-Oleoyl-Sn-Glycerol	单酰甘油酯(18:1)	Lipids	脂质	Glycerol ester	甘油酯	129784-87-8	3	445151	272785	278638	263405	256657	262824	119462	141445	340387	259278	267385	282735	-	-
MW0146101	491.19	311.14	490.191	C19H30N4O11	[M+H]+	Asp-Glu-Ile-Asp	Asp-Glu-Ile-Asp	Amino acids and derivatives	氨基酸及其衍生物	Amino acids and derivatives	氨基酸及其衍生物	-	3	239088	84150.9	183819	178563	119667	141768	159218	162574	161298	175859	185575	170077	-	-
pme2617	166.05	102.06	165.046	C5H11NO3S	[M+H]+	L-Methionine Sulfoxide	蛋氨酸亚砜	Amino acids and derivatives	氨基酸及其衍生物	Amino acids and derivatives	氨基酸及其衍生物	3226-65-1	3	2.02759e+06	1.92046e+06	1.89035e+06	1.83459e+06	1.94167e+06	1.94526e+06	1.71932e+06	1.71788e+06	1.79584e+06	1.69231e+06	1.76496e+06	1.84922e+06	C02989	ko00270,ko01100
MWSmce674	451.36	89.06	450.35	C31H46O2	[M+H]+	Phylloquinone (Vitamin K1)	叶绿醌 (维生素K1)	Others	其它类	Vitamin	维生素	84-80-0	3	5261.36	6513.32	6030.7	5397.23	5496.94	6822.47	5200.52	6178.46	5140.83	5677.24	5453.68	5958.81	-	-
Wagn011658	653.38	397.14	654.383	C31H58O14	[M-H]-	1-Palmitoyl-Sn-Glycerol 3-O-Diglucoside	1-棕榈酰-Sn-甘油 3-O-二葡萄糖苷	Lipids	脂质	Glycerol ester	甘油酯	-	2	383878	256002	296153	872255	691745	708761	311423	360036	809353	646892	604031	595794	-	-
pme0220	225.15	151.11	224.141	C13H20O3	[M+H]+	Methyl jasmonate	茉莉酸甲酯	Organic acids	有机酸	Organic acids	有机酸	1211-29-6	3	17717.4	16005.5	16698.8	11127.6	11920.4	13945.1	10130.3	16347.5	17060	14195.5	12993.5	13794.8	C11512	ko00592,ko01110
Wayn000597	515.12	111.01	516.133	C18H28O17	[M-H]-	Citric acid-1-O-diglucoside	柠檬酸 1-O-二葡萄糖苷	Organic acids	有机酸	Organic acids	有机酸	-	2	356850	332239	332095	826046	756635	550451	286296	359580	197797	399063	435516	425538	-	-
MWS00204g	104.07	58.07	103.063	C4H9NO2	[M+H]+	N-Ethylglycine*	N-乙基甘氨酸*	Amino acids and derivatives	氨基酸及其衍生物	Amino acids and derivatives	氨基酸及其衍生物	627-01-0	2	3.27201e+06	3.51837e+06	2.82816e+06	3.38049e+06	2.71751e+06	2.68479e+06	4.25454e+06	4.73854e+06	5.61807e+06	3.60004e+06	3.81688e+06	3.93576e+06	-	-
pme3033	104.07	58.07	103.063	C4H9NO2	[M+H]+	N,N-Dimethylglycine*	N,N-二甲基甘氨酸*	Amino acids and derivatives	氨基酸及其衍生物	Amino acids and derivatives	氨基酸及其衍生物	1118-68-9	2	3.27201e+06	3.51837e+06	2.82816e+06	3.38049e+06	2.71751e+06	2.68479e+06	4.25454e+06	4.73854e+06	5.61807e+06	3.60004e+06	3.81688e+06	3.93576e+06	C01026	ko00260,ko01100
mws1155	181.07	101.02	182.079	C6H14O6	[M-H]-	D-Mannitol*	D-甘露醇*	Others	其它类	Saccharides	糖类	69-65-8	1	2.22571e+06	1.82679e+06	2.46681e+06	5.36275e+06	6.17027e+06	8.31584e+06	3.22053e+06	2.47025e+06	3.05239e+06	3.98135e+06	4.34859e+06	4.23931e+06	C00392	ko00051,ko01100,ko02010
pmp001270	494.32	184.07	493.317	C24H48NO7P	[M+H]+	LysoPC 16:1	溶血磷脂酰胆碱 16:1	Lipids	脂质	LPC	溶血磷脂酰胆碱	76790-27-7	2	789140	269514	643216	1.82145e+06	2.09738e+06	1.83627e+06	318090	249197	2.67233e+06	1.25507e+06	1.17627e+06	1.28414e+06	-	-
mws0159	163.04	91.06	164.047	C9H8O3	[M-H]-	Phenylpyruvic acid	苯丙酮酸	Organic acids	有机酸	Organic acids	有机酸	156-06-9	3	48837.4	39259	79900.7	104590	122537	96579.9	116899	70563.3	101283	82185.4	89835.1	87468.2	C00166	ko00360,ko00400,ko00470,ko00960,ko01100,ko01110,ko01210,ko01230
pme0014	148.06	84.04	147.053	C5H9NO4	[M+H]+	L-Glutamic acid	L-谷氨酸	Amino acids and derivatives	氨基酸及其衍生物	Amino acids and derivatives	氨基酸及其衍生物	56-86-0	1	4.51419e+07	4.37453e+07	4.37708e+07	5.91216e+07	5.19588e+07	6.37427e+07	5.74989e+07	6.8947e+07	6.55468e+07	5.66883e+07	6.2011e+07	6.02238e+07	C00025	ko00220,ko00250,ko00330,ko00332,ko00340,ko00430,ko00470,ko00480,ko00524,ko00630,ko00650,ko00660,ko00860,ko00910,ko00970,ko01100,ko01110,ko01200,ko01210,ko01230,ko01240,ko02010
MW0146038	566.22	434.18	565.213	C23H31N7O10	[M+H]+	Asp-Asn-Gly-Asn-Phe	Asp-Asn-Gly-Asn-Phe	Amino acids and derivatives	氨基酸及其衍生物	Amino acids and derivatives	氨基酸及其衍生物	-	3	28129.5	30373.6	57812.5	136447	252996	158147	391068	141986	53104.2	109740	108109	117709	-	-
pme2074	322.2	130.05	323.21	C18H29NO4	[M-H]-	Jasmonoyl-L-Isoleucine	茉莉酰-L-异亮氨酸	Amino acids and derivatives	氨基酸及其衍生物	Amino acids and derivatives	氨基酸及其衍生物	120330-93-0	3	82919	29289.6	43703.2	34421.8	798.952	539.011	14198.3	2995.1	7636.66	22308	21311.5	23362.7	C18699	ko04075
MWS201414	230.11	70.07	229.106	C9H15N3O4	[M+H]+	Pro-Asn	L-脯氨酸-L-天冬酰胺	Amino acids and derivatives	氨基酸及其衍生物	Amino acids and derivatives	氨基酸及其衍生物	107856-82-6	3	814762	1.19394e+06	1.28354e+06	1.02538e+06	1.25543e+06	1.34309e+06	3.74907e+06	2.54223e+06	3.80865e+06	1.76147e+06	1.60895e+06	1.71325e+06	-	-
MW0153108	457.24	413.18	456.237	C24H32N4O5	[M+H]+	Lys-Phe-Tyr	L-赖氨酸-L-苯丙氨酸-L-酪氨酸	Amino acids and derivatives	氨基酸及其衍生物	Amino acids and derivatives	氨基酸及其衍生物	63958-93-0	3	37067.4	37876.8	23367	30385	34390.4	22516.1	46823.6	42565.4	77127.3	34699	37991	36986.9	-	-
pmb0863	492.31	184.07	491.301	C24H46NO7P	[M+H]+	LysoPC 16:2(2n isomer)	溶血磷脂酰胆碱 16:2(2n异构)	Lipids	脂质	LPC	溶血磷脂酰胆碱	-	3	25299.4	11093	18937.3	69736.2	78241.2	63294.2	12319.2	8282.52	69474.2	42029.1	39375.1	38457.4	-	-
Walp004752	218.21	88.08	217.204	C12H27NO2	[M+H]+	2-Aminododecane-1,4-diol	2-氨基十二烷-1,4-二醇	Lipids	脂质	Sphingolipids	鞘脂	-	2	179864	213714	189561	237024	211025	245448	207366	240846	156373	163434	162744	150257	-	-
Lmmn003323	271.23	225.22	272.235	C16H32O3	[M-H]-	2-Hydroxyhexadecanoic acid	2-羟基十六烷酸	Organic acids	有机酸	Organic acids	有机酸	764-67-0	1	8.18787e+06	7.07147e+06	9.52708e+06	3.33368e+06	3.73396e+06	2.76944e+06	2.47316e+06	2.06905e+06	1.97181e+06	4.31613e+06	4.57246e+06	4.73711e+06	-	-
mws0972	131.07	85.07	132.079	C6H12O3	[M-H]-	6-Hydroxyhexanoic acid	6-羟基己酸	Organic acids	有机酸	Organic acids	有机酸	1191-25-9	3	12046.2	7732.11	15368.4	18465	10622.2	15858	17478.4	18619.1	37549.7	14784.3	15228.7	13886.7	C06103	-
MW0120912	323.22	251.23	324.23	C19H32O4	[M-H]-	5-(Tetradecyloxy)-2-furoic acid	5-(十四烷氧基)-2-糠酸	Organic acids	有机酸	Organic acids	有机酸	54857-86-2	3	3213.54	2729.46	3265.16	3760.14	3703.78	3147.76	4281.57	4418.41	4260.24	2890.14	3037.85	3174.31	-	-
MW0112794	267.07	113.02	268.079	C9H16O9	[M-H]-	Keto-Deoxy-Nonulonic acid	酮脱氧壬酸	Organic acids	有机酸	Organic acids	有机酸	153666-19-4	3	396859	316859	466169	473905	456568	326700	711727	479631	405566	433401	395728	406719	C20934	ko00520,ko01100,ko01250
MWS80007	311.22	249.22	312.23	C18H32O4	[M-H]-	13-Hydroperoxy-9Z,11E-octadecadienoic acid*	13-过氧化羟基-9Z,11E-十八碳二烯酸*	Lipids	脂质	Free fatty acids	游离脂肪酸	23017-93-8	2	86223.4	68739	71018.1	7299.52	6664.59	6682.39	26985.9	27986.8	23531.9	32903.3	32017.7	35066.2	-	-
pmp001284	331.28	313.27	330.277	C19H38O4	[M+H]+	Monopalmitin	单棕榈酸甘油酯	Lipids	脂质	Glycerol ester	甘油酯	542-44-9	1	135686	140182	138870	157594	162578	161267	148091	142476	174703	112693	111209	121239	-	-
MW0151089	471.22	335.1	470.213	C19H30N6O8	[M+H]+	His-Ser-Val-Glu	His-Ser-Val-Glu	Amino acids and derivatives	氨基酸及其衍生物	Amino acids and derivatives	氨基酸及其衍生物	-	3	160570	151628	182667	331912	361605	330246	341280	338103	327392	239990	259737	261841	-	-
mws0120	258.11	104.11	257.103	C8H20NO6P	[M+H]+	Choline Alfoscerate	甘磷酸胆碱 GPC	Lipids	脂质	PC	磷脂酰胆碱	28319-77-9	3	223426	189457	314009	662681	586654	766616	910295	373059	468581	550141	586600	604167	C00670	ko00564,ko00565
mws4174	222.1	138.05	221.09	C8H15NO6	[M+H]+	N-Acetyl-D-mannosamine	N-乙酰-D-甘露糖胺	Others	其它类	Saccharides	糖类	7772-94-3	3	101325	84830.9	107241	43150.7	59248.7	61000.4	63824	114475	122562	78752.3	80358	73308.9	C00645	ko00520,ko01100,ko01250
MW0110336	389.21	209.15	388.207	C15H28N6O6	[M+H]+	Val-Asp-Arg	缬氨酸-天冬氨酸-精氨酸	Amino acids and derivatives	氨基酸及其衍生物	Amino acids and derivatives	氨基酸及其衍生物	-	3	594846	995986	626022	322111	231140	233989	433499	565563	677931	539789	533358	581799	-	-
Wacn005438	477.27	161.04	418.257	C21H38O8	[M+CH3COOH-H]-	Hydroxypentadecenoic acid glucoside	羟基十五碳烯酸葡萄糖苷	Lipids	脂质	Free fatty acids	游离脂肪酸	-	3	461845	168521	177125	686538	748183	702023	472905	379828	411488	427587	457949	418157	-	-
Walp007190	362.33	300.29	361.319	C20H43NO4	[M+H]+	2-AminoicoSane-1,5,7,19-tetraol	2-氨基二十烷-1,5,7,19-四醇	Lipids	脂质	Sphingolipids	鞘脂	-	2	652007	568953	605841	651682	1.39706e+06	1.10018e+06	861069	624036	540567	1.06694e+06	1.17039e+06	1.14879e+06	-	-
MW0157571	462.21	300.16	461.212	C18H31N5O9	[M+H]+	Thr-Asn-Ile-Asp	Thr-Asn-Ile-Asp	Amino acids and derivatives	氨基酸及其衍生物	Amino acids and derivatives	氨基酸及其衍生物	-	3	3.89442e+06	3.38168e+06	3.92509e+06	5.49641e+06	6.01622e+06	6.20042e+06	5.61857e+06	8.50001e+06	3.89158e+06	4.34405e+06	4.78932e+06	4.58954e+06	-	-
Lmhp009129	482.32	184.07	481.317	C23H48NO7P	[M+H]+	LysoPC 15:0(2n isomer)	溶血磷脂酰胆碱 15:0(2n异构)	Lipids	脂质	LPC	溶血磷脂酰胆碱	-	3	13360.6	5614.6	14711.6	19998.6	21549.6	18528.6	15351.5	9812.14	54491.9	19513.9	19935.2	18126.4	-	-
pmf0297	297.32	183.21	298.324	C20H42O	[M-H]-	1-Eicosanol	正二十醇	Lipids	脂质	Free fatty acids	游离脂肪酸	629-96-9	3	15032.1	14969.8	17942.2	19272.3	22861.9	18319.5	29362.6	17626.2	20373.9	19527.6	17986.7	17896.6	-	-
MW0150921	525.23	153.02	526.239	C22H34N6O9	[M-H]-	His-Glu-Ile-Glu	组氨酸-谷氨酸-异亮氨酸-谷氨酸	Amino acids and derivatives	氨基酸及其衍生物	Amino acids and derivatives	氨基酸及其衍生物	-	3	1.40035e+06	1.43099e+06	983952	110943	127189	108388	575583	658615	615025	606491	594881	653111	-	-
mws0237	187.1	125.1	188.105	C9H16O4	[M-H]-	Azelaic acid	壬二酸	Organic acids	有机酸	Organic acids	有机酸	123-99-9	3	505015	414996	511209	231222	251095	230686	2.08064e+06	517891	316462	455507	498232	496743	C08261	-
MWSmce165	165.08	59.02	166.084	C6H14O5	[M-H]-	L-Fucitol	L-岩藻糖醇	Others	其它类	Saccharides	糖类	13074-06-1	2	3.62548e+06	4.53459e+06	3.72454e+06	1.98301e+06	1.88147e+06	1.95369e+06	4.31124e+06	3.322e+06	2.92687e+06	2.65345e+06	2.62634e+06	2.87565e+06	-	-
pmb2804	311.22	171.14	312.23	C18H32O4	[M-H]-	13S-Hydroperoxy-9Z,11E-octadecadienoic acid	13-氢过氧化-9,11-十八碳二烯酸	Lipids	脂质	Free fatty acids	游离脂肪酸	33964-75-9	3	165432	128626	123649	85548	71980.3	58651.7	80155.2	79799.3	60031.5	84031.3	91265.8	92257	C04717	ko00591,ko01100
Lmgn002555	173.08	59.01	174.089	C8H14O4	[M-H]-	2-Propylglutaric acid	2-丙基戊二酸	Organic acids	有机酸	Organic acids	有机酸	32806-62-5	1	2.82506e+06	1.89942e+06	2.72338e+06	4.33172e+06	4.71579e+06	4.60407e+06	5.25908e+06	5.67932e+06	1.03525e+07	3.71489e+06	4.09408e+06	4.00522e+06	C16658	-
MW0153104	441.25	263.2	440.242	C24H32N4O4	[M+H]+	Lys-Phe-Phe	L-赖氨酸-L-苯丙氨酸-L-苯丙氨酸	Amino acids and derivatives	氨基酸及其衍生物	Amino acids and derivatives	氨基酸及其衍生物	-	3	223123	283187	229618	101793	101092	96071.6	138024	133413	89726.2	178898	187608	197838	-	-
Lmgn002184	173.05	93.03	174.053	C7H10O5	[M-H]-	2-Oxoheptanedionic acid*	2-氧庚二酸*	Organic acids	有机酸	Organic acids	有机酸	17126-90-8	3	105243	85155.4	96649.9	37450.4	33671.7	33339.8	36676.3	45846.1	34561.9	48835.6	53734.5	52907.6	C16588	ko01100,ko01210,ko01240
Waln014377	447.25	279.23	448.258	C22H41O7P	[M-H]-	1-Linoleoyl-2-Lysophosphatidic Acid Monomethyl Ester	1-亚油酰-2-溶血磷脂酸单甲酯	Lipids	脂质	Glycerol ester	甘油酯	-	2	1.23609e+06	655587	734122	1.88652e+06	1.99064e+06	2.07359e+06	347864	883863	1.12326e+06	1.19642e+06	1.26359e+06	1.32469e+06	-	-
mws0258	132.102	86.0964	131.095	C6H13NO2	[M+H]+	L-Isoleucine*	L-异亮氨酸*	Amino acids and derivatives	氨基酸及其衍生物	Amino acids and derivatives	氨基酸及其衍生物	73-32-5	1	1.78034e+07	2.02951e+07	1.50169e+07	6.13049e+07	6.60135e+07	5.46424e+07	37341540	7.06168e+07	4.26517e+07	5.61226e+07	5.42211e+07	5.98944e+07	C00407	ko00280,ko00290,ko00460,ko00960,ko00966,ko00970,ko01100,ko01110,ko01210,ko01230,ko02010
Lmbn005287	311.22	249.22	312.23	C18H32O4	[M-H]-	7S,8S-DiHODE; (9Z,12Z)-(7S,8S)-Dihydroxyoctadeca-9,12-dienoic acid*	7,8-二羟基-9,12-十八碳二烯酸*	Lipids	脂质	Free fatty acids	游离脂肪酸	143288-65-7	2	81443.4	72683	74243.4	6936.39	7461.03	7169.19	27653	25920.5	25335.5	33708.4	31217.4	34440.2	C07354	ko00591
Lmhp002001	265.15	72.08	264.147	C14H20N2O3	[M+H]+	L-Valyl-L-Phenylalanine	L-缬氨酰-L-苯丙氨酸	Amino acids and derivatives	氨基酸及其衍生物	Amino acids and derivatives	氨基酸及其衍生物	3918-92-1	3	27567.6	25036.3	26489.5	143959	178593	137853	92213.5	92024.9	70643.1	79919.6	84562	76384.5	-	-
MWS2040	94.98	79.96	95.9881	CH4O3S	[M-H]-	Methanesulfonic acid	甲基磺酸	Organic acids	有机酸	Organic acids	有机酸	75-75-2	3	584200	653834	765111	61320.3	76895.5	69334.8	556362	691787	381793	413406	457686	445821	C11145	ko00920,ko01100
Wafn003182	409.21	161.05	350.194	C16H30O8	[M+CH3COOH-H]-	Glucopyranose 6-Hydroxydecanoate	吡喃葡萄糖 6-羟基癸酸酯	Others	其它类	Saccharides	糖类	-	1	802390	886693	630123	739564	863596	543529	501939	577589	517148	552606	547138	601068	-	-
Wafn003485	337.15	179.06	338.158	C14H26O9	[M-H]-	Dihydroxyoctanoic acid glucoside	二羟基辛酸葡糖苷	Others	其它类	Saccharides	糖类	-	3	96898.6	93733.8	123750	586414	615098	695506	242762	249448	367607	333589	365783	335482	-	-
Zmyn000453	191.02	111.01	192.027	C6H8O7	[M-H]-	Isocitric Acid	异柠檬酸	Organic acids	有机酸	Organic acids	有机酸	320-77-4	1	8.21236e+06	7.72529e+06	8.01602e+06	1.07292e+07	1.15281e+07	1.29713e+07	7.2724e+06	5.75209e+06	6.55158e+06	9.51186e+06	8.66091e+06	9.48369e+06	C00311	ko00020,ko00630,ko01100,ko01110,ko01200,ko01210,ko01230,ko01240
MWS201419	204.13	84.08	203.127	C8H17N3O3	[M+H]+	Lys-Gly	L-赖氨酸-L-甘氨酸	Amino acids and derivatives	氨基酸及其衍生物	Amino acids and derivatives	氨基酸及其衍生物	7563-03-3	3	3.97444e+06	3.80507e+06	3.55945e+06	2.37291e+06	3.19663e+06	3.29501e+06	2.88745e+06	2.82403e+06	3.01099e+06	3.43062e+06	3.11184e+06	3.16994e+06	-	-
Wayp001104	344.13	182.08	343.126	C15H21NO8	[M+H]+	N-(1-Deoxy-1-fructosyl)Tyrosine	N-(1-脱氧-1-果糖基)酪氨酸	Nucleotides and derivatives	核苷酸及其衍生物	Nucleotides and derivatives	核苷酸及其衍生物	-	2	245502	234026	229655	156968	165490	144757	161780	199678	171116	148633	160885	145949	-	-
Waln009920	576.33	277.22	577.338	C28H52NO9P	[M-H]-	1-(2,3-dihydroxypropoxy)-3-(((2-(dimethylamino)ethoxy)(hydroxy)phosphoryl)oxy)propan-2-yl (8E,11Z,14Z)-octadeca-8,11,14-trienoate	1-(2,3-二羟基丙氧基)-3-(((2-(二甲基氨基)乙氧基)(羟基)磷酰基)氧基)丙-2-基 (8E,11Z,14Z)-十八碳-8,11,14-三烯酸	Lipids	脂质	LPE	溶血磷脂酰乙醇胺	-	1	4.863e+06	2.16599e+06	4.03006e+06	7.87371e+06	8.1387e+06	7.69871e+06	3.23417e+06	2.10336e+06	1.12725e+07	5.90574e+06	5.55452e+06	6.1704e+06	-	-
MWS201447	237.12	120.09	236.116	C12H16N2O3	[M+H]+	Phe-Ala	L-苯丙氨酸-L-丙氨酸	Amino acids and derivatives	氨基酸及其衍生物	Amino acids and derivatives	氨基酸及其衍生物	3918-87-4	3	29219	36461.7	30160.1	151904	97538.7	97764.6	39704.8	57358.8	77198	59060.5	55876	62080.8	-	-
Walp007192	406.35	300.29	405.345	C22H47NO5	[M+H]+	2-aminodocoSane-1,6,19,20,21-pentaol	2-氨基二十二烷-1,6,19,20,21-戊醇	Lipids	脂质	Sphingolipids	鞘脂	-	2	149956	154375	123636	174582	377432	220927	182731	128063	138384	276432	285519	306313	-	-
pmd0136	524.37	184.07	523.364	C26H54NO7P	[M+H]+	LysoPC 18:0(2n isomer)	溶血磷脂酰胆碱 18:0(2n异构)	Lipids	脂质	LPC	溶血磷脂酰胆碱	-	2	135448	145819	181492	236485	212597	183704	203393	142241	227128	236149	215585	237145	-	-
Hmsp000364	144.1	98.09	143.095	C7H13NO2	[M+H]+	L-Cyclopentylglycine	环戊基甘氨酸	Amino acids and derivatives	氨基酸及其衍生物	Amino acids and derivatives	氨基酸及其衍生物	2521-84-8	2	977030	934414	1.33269e+06	1.15491e+06	1.51676e+06	1.85323e+06	2.40453e+06	1.19248e+06	3.61292e+06	1.48458e+06	1.61107e+06	1.64451e+06	-	-
MW0115996	460.19	298.14	459.187	C20H25N7O6	[M+H]+	(6R)-5-Methyltetrahydrofolic acid	(6R)-5-甲基四氢叶酸	Organic acids	有机酸	Organic acids	有机酸	31690-09-2	3	219866	237092	267482	263804	296418	280368	254392	368828	255798	220323	229696	244837	-	-
mws0629	281.11	166.09	280.106	C13H16N2O5	[M+H]+	L-Aspartyl-L-Phenylalanine	L-天冬氨酰-L-苯丙氨酸	Amino acids and derivatives	氨基酸及其衍生物	Amino acids and derivatives	氨基酸及其衍生物	13433-09-5	3	14766.8	24216.6	31094.6	50432.8	59039.1	38887.3	21702	24170.2	21726.7	22752.4	24371.9	21950	-	-
mws4176	237.12	120.09	236.116	C12H16N2O3	[M+H]+	L-Alanyl-L-Phenylalanine	L-丙氨酰-L-苯丙氨酸	Amino acids and derivatives	氨基酸及其衍生物	Amino acids and derivatives	氨基酸及其衍生物	3061-90-3	3	16561.6	33008.6	24602.3	115323	83072.2	103760	50530.9	59510.7	73873.2	56396.2	55495.3	50953	-	-
Lmqn008024	520.27	153	521.275	C24H44NO9P	[M-H]-	PS(18:2)	磷脂酰丝氨酸(18:2)	Lipids	脂质	Glycerol ester	甘油酯	-	3	711310	312170	465288	660825	900365	822931	327395	233673	1.1547e+06	596078	661659	616122	-	-
mws0267	105.02	105.02	106.027	C3H6O4	[M-H]-	DL-Glyceric Acid	DL-甘油酸	Organic acids	有机酸	Organic acids	有机酸	473-81-4	2	2.64231e+06	2.11443e+06	4.22638e+06	1.19635e+06	666307	886348	912512	1.33947e+06	2.2712e+06	2.3511e+06	2.29197e+06	2.53869e+06	C00258	ko00030,ko00260,ko00561,ko00630,ko01100,ko01110,ko01200
pmb2507	213.02	96.97	214.024	C5H11O7P	[M-H]-	2-Deoxyribose-1-phosphate	2-脱氧核糖-1-磷酸	Nucleotides and derivatives	核苷酸及其衍生物	Nucleotides and derivatives	核苷酸及其衍生物	17210-42-3	3	1.14304e+06	1.51965e+06	1.20884e+06	217253	189448	204252	339562	388806	335025	634744	573513	586771	C00672	ko00030,ko00240,ko01100
mws0932	337.24	283.21	336.23	C20H32O4	[M+H]+	15-Hydroperoxyicosatetraenoic acid	15(S)-过氧氢二十碳四烯酸	Lipids	脂质	Free fatty acids	游离脂肪酸	70981-96-3	3	5623.77	5038.35	4993.2	4269.71	5784.27	4538.19	7308.85	6246.65	6440.48	4891.96	5441.07	5265.73	C05966	ko00590,ko01100
MWSmce257	218.11	88.04	219.111	C9H17NO5	[M-H]-	D-Pantothenic Acid	D-泛酸(维生素B5)	Others	其它类	Vitamin	维生素	79-83-4	1	862383	813397	739691	1.07398e+06	1.63376e+06	1.63015e+06	393905	270499	689380	715948	782981	791407	C00864	ko00410,ko00770,ko01100,ko01110,ko01240
MWS1816	183.14	183.14	184.146	C11H20O2	[M-H]-	10-Undecenoic acid	10-十一烯酸	Lipids	脂质	Free fatty acids	游离脂肪酸	112-38-9	3	30261.5	24517.2	25915.9	22434.4	24889.7	30795.7	25029.6	25107.3	23356.5	23592	26063.5	23967.5	C13910	-
mws0254	156.08	110.07	155.07	C6H9N3O2	[M+H]+	L-Histidine	L-组氨酸	Amino acids and derivatives	氨基酸及其衍生物	Amino acids and derivatives	氨基酸及其衍生物	71-00-1	1	1.90674e+06	3.28887e+06	1.10432e+06	9.60416e+06	1.19938e+07	4.4139e+06	9.67684e+07	3.4239e+07	3.12756e+07	1.92824e+07	2.07861e+07	2.14594e+07	C00135	ko00340,ko00410,ko00470,ko00970,ko01100,ko01110,ko01230,ko02010
Zmpn003368	293.21	195.14	294.219	C18H30O3	[M-H]-	13S-Hydroxy-9Z,11E,15Z-octadecatrienoic acid	13S-羟基-9Z,11E,15Z-十八碳三烯酸	Lipids	脂质	Free fatty acids	游离脂肪酸	87984-82-5	3	34720.4	45600.4	29095.1	30034.7	14985.4	13778.3	19976.6	17897.4	19143.2	23069.8	24572.4	22061.3	C16316	ko00592
MW0153047	503.32	468.23	502.311	C22H42N6O7	[M+H]+	Lys-Leu-Thr-Ala-Ala	Lys-Leu-Thr-Ala-Ala	Amino acids and derivatives	氨基酸及其衍生物	Amino acids and derivatives	氨基酸及其衍生物	-	3	45623.7	36907.7	41961.6	5848.44	9945.65	9049.44	61509.3	91529.2	73802.9	39180.9	38368.1	42495.9	-	-
mws0133	123.06	80.05	122.048	C6H6N2O	[M+H]+	Nicotinamide	烟酰胺	Others	其它类	Vitamin	维生素	98-92-0	3	204469	240162	227364	382529	401598	371278	261434	302139	355736	259246	287153	283353	C00153	ko00760,ko01100,ko01240
MWSmce549	303.25	57.07	302.246	C17H34O4	[M+H]+	1-Monomyristin	1-肉豆蔻酸单甘油酯	Lipids	脂质	Glycerol ester	甘油酯	589-68-4	3	348488	322000	353154	400606	442994	424295	405336	422121	368197	179324	185894	199613	-	-
MWSmce692	277.22	59.01	278.225	C18H30O2	[M-H]-	γ-Linolenic Acid*	γ-亚麻酸*	Lipids	脂质	Free fatty acids	游离脂肪酸	506-26-3	1	86582.7	62374.1	70648.3	92210.1	116308	93371.7	46287.5	73879.5	105584	86740.9	92607.8	96819.6	C06426	ko00591,ko01040,ko01100
pme2746	784.15	437.09	785.157	C27H33N9O15P2	[M-H]-	Riboflavin 5'-Adenosine Diphosphate	核黄素-5'-腺嘌呤二磷酸	Nucleotides and derivatives	核苷酸及其衍生物	Nucleotides and derivatives	核苷酸及其衍生物	146-14-5	3	75656.9	73808.9	79014.6	283031	292092	280689	61849.3	76317	84793.1	112538	118772	125665	C00016	ko00740,ko01100,ko01110,ko01240
Wasn003197	323.13	179.06	324.142	C13H24O9	[M-H]-	3-(Beta-D-Glucopyranosyloxy)-5-Hydroxyhexanoic Acid Methyl Ester	3-(β-D-吡喃葡萄糖基氧基)-5-羟基己酸甲酯	Organic acids	有机酸	Organic acids	有机酸	-	1	9098.6	13532.3	10012	8465.33	8056.15	7700.35	15531.7	13810.1	11213	11186.4	11650.7	12477.4	-	-
pme2117	426.02	158.93	427.029	C10H15N5O10P2	[M-H]-	Adenosine 5'-diphosphate	腺苷-5'-二磷酸	Nucleotides and derivatives	核苷酸及其衍生物	Nucleotides and derivatives	核苷酸及其衍生物	58-64-0	3	333061	352527	284325	281755	522558	419838	233945	200400	566246	132700	148371	140990	C00008	ko00190,ko00195,ko00230,ko00908,ko01100,ko01110,ko01232,ko01240
mws0277	191.06	85.03	192.063	C7H12O6	[M-H]-	Quinic Acid	奎宁酸	Organic acids	有机酸	Organic acids	有机酸	77-95-2	2	617363	546280	570277	655137	702509	835884	770257	483078	688671	692871	756756	683489	C00296	ko00400,ko01100
Lmhp009773	515.32	261.22	514.314	C27H46O9	[M+H]+	1-α-Linolenoyl-glycerol-3-O-glucoside*	1-α-亚麻酸甘油酯-3-O-葡萄糖苷*	Lipids	脂质	Glycerol ester	甘油酯	-	1	56599	36917.8	38689.1	107773	122282	146204	31422.7	37908.6	56203	66221.6	61520.8	68768.9	-	-
pmb2826	147.03	87.01	148.037	C5H8O5	[M-H]-	L-Citramalic acid	2-甲基苹果酸	Organic acids	有机酸	Organic acids	有机酸	6236-09-5	2	992581	980371	1.10514e+06	2.78164e+06	2.74312e+06	3.15084e+06	1.13631e+06	1.22205e+06	1.87956e+06	1.38412e+06	1.54665e+06	1.49362e+06	C02614	ko00660,ko01100
mws0371	327.23	283.24	328.24	C22H32O2	[M-H]-	Cis-4,7,10,13,16,19-Docosahexaenoic Acid	顺式-4,7,10,13,16,19-二十二碳六烯酸	Lipids	脂质	Free fatty acids	游离脂肪酸	6217-54-5	3	34452	35602.1	38468.5	33052.1	36348.3	38336.6	39517.8	39687.6	34254.7	15164.7	14667.4	13572.3	C06429	ko01040
mws0232	377.15	243.09	376.138	C17H20N4O6	[M+H]+	Riboflavin (Vitamin B2)	核黄素 (维生素 B2)	Others	其它类	Vitamin	维生素	83-88-5	2	1.29332e+06	1.48813e+06	1.19862e+06	608125	517274	569042	591006	1.08625e+06	1.16092e+06	899198	846195	948234	C00255	ko00740,ko01100,ko01110,ko01240,ko02010
pmd0143	552.4	184.07	551.395	C28H58NO7P	[M+H]+	LysoPC 20:0	溶血磷脂酰胆碱 20:0	Lipids	脂质	LPC	溶血磷脂酰胆碱	108341-80-6	3	37209.1	29239.1	42611.4	51907.3	54397.6	19693.3	42336.7	64884.3	51461.4	33687.3	35241.9	37695.5	-	-
MWS4295	299.26	253.25	300.266	C18H36O3	[M-H]-	DL-2-hydroxystearic acid*	DL-2-羟基硬脂酸*	Lipids	脂质	Free fatty acids	游离脂肪酸	629-22-1	2	271898	275060	300591	69569.6	80788	63885.4	79412.3	57129.9	63726.4	153688	137646	149771	-	-
MWSmce607	120.07	56.05	119.058	C4H9NO3	[M+H]+	DL-Threonine	DL-苏氨酸	Amino acids and derivatives	氨基酸及其衍生物	Amino acids and derivatives	氨基酸及其衍生物	80-68-2	3	278187	365925	333302	363726	332999	284025	985232	1.01823e+06	890389	535256	583830	597097	-	-
MW0146126	499.21	353.15	498.207	C20H30N6O9	[M+H]+	Asp-His-Leu-Asp	Asp-His-Leu-Asp	Amino acids and derivatives	氨基酸及其衍生物	Amino acids and derivatives	氨基酸及其衍生物	-	3	51444.8	31109.5	38337.1	5521.28	14064.1	11848	7040.29	8416.7	12167.7	24867.3	22204.4	23325.9	-	-
Zmtn001464	204.03	160.04	205.037	C10H7NO4	[M-H]-	4,8-Dihydroxyquinoline-2-carboxylic acid	4,8-二羟基喹啉-2-羧酸	Organic acids	有机酸	Organic acids	有机酸	59-00-7	1	2.5441e+06	2.32217e+06	3.26745e+06	3.3798e+06	4.42341e+06	4.48948e+06	3.56792e+06	3.83145e+06	4.4489e+06	2.96424e+06	3.21423e+06	3.31517e+06	C02470	ko00380
pme0120	118.09	101.06	117.079	C5H11NO2	[M+H]+	5-Aminovaleric acid	5-氨基戊酸	Organic acids	有机酸	Organic acids	有机酸	660-88-8	3	21531.3	18541.7	12163.5	26537.5	39286.4	35533.7	75149.7	44508.5	46285.2	33517.1	31232.1	35000.6	C00431	ko00310,ko00330,ko00470,ko01100
pmb0034	277.1	148.06	276.096	C10H16N2O7	[M+H]+	L-α-Glutamyl-L-Glutamic Acid	L-谷氨酰-L-谷氨酸	Amino acids and derivatives	氨基酸及其衍生物	Amino acids and derivatives	氨基酸及其衍生物	3929-61-1	3	6908.29	7445.4	9630.4	13371.2	28913.1	12626.1	233366	65449.3	65549.3	52519.3	53729.2	48120.5	C01425	-
Lmcp002302	312.13	180.09	311.123	C12H17N5O5	[M+H]+	N6-(2-Hydroxyethyl)adenosine*	N6-(2-羟乙基)腺苷*	Nucleotides and derivatives	核苷酸及其衍生物	Nucleotides and derivatives	核苷酸及其衍生物	4338-48-1	3	42604.9	34656.2	57500	74502	97992.9	78607.7	84057.6	64307.7	59444.7	56074.9	61351.6	62621.4	-	-
Lmhp009187	440.28	299.26	439.27	C20H42NO7P	[M+H]+	LysoPE 15:0	溶血磷脂酰乙醇胺 15:0	Lipids	脂质	LPE	溶血磷脂酰乙醇胺	-	3	8918.35	10925	13761.6	10202.4	10260.1	6329.23	12066.5	8341.58	18108.2	10476	11531.8	11673	-	-
Zmyn005384	299.26	253.26	300.266	C18H36O3	[M-H]-	2R-Hydroxyoctadecanoic Acid*	2R-羟基十八烷酸*	Lipids	脂质	Free fatty acids	游离脂肪酸	26633-48-7	2	278453	270582	302289	69108.9	69043.5	59429.2	76885	52497.8	59282.9	157465	143592	141698	C03042	-
mws0359	241.22	241.22	242.225	C15H30O2	[M-H]-	Pentadecanoic Acid	十五烷酸	Lipids	脂质	Free fatty acids	游离脂肪酸	1002-84-2	2	481123	296127	488366	330607	436269	268068	1.81977e+06	202949	330769	547717	608701	555039	C16537	-
MWS20633g	262.05	216.04	261.04	C9H12NO6P	[M+H]+	O-phosphate-L-tyrosine	O-磷酸基-L-酪氨酸	Amino acids and derivatives	氨基酸及其衍生物	Amino acids and derivatives	氨基酸及其衍生物	21820-51-9	3	64047.9	78067.2	75268.4	47311.5	28885.9	36578.3	52325.7	82474.2	69884.2	55070.6	51583.2	58021.2	C06501	-
MWS3139	185.12	139.11	186.126	C10H18O3	[M-H]-	10-Hydroxy-2-Decenoic Acid	10-羟基-2-癸烯酸(10-HAD),蜂王浆酸	Lipids	脂质	Free fatty acids	游离脂肪酸	14113-05-4	3	7940.39	7436.35	5626.34	11717.9	12804.4	13848.7	6010.38	8510.97	6363.82	7476.56	7239.48	8104.13	-	-
ML10180524	244.09	112.05	243.085	C9H13N3O5	[M+H]+	Cytarabine	胞嘧啶阿拉伯糖苷	Nucleotides and derivatives	核苷酸及其衍生物	Nucleotides and derivatives	核苷酸及其衍生物	147-94-4	3	308139	494464	411372	425050	556447	549929	415813	705293	654947	381431	422837	424303	C02961	-
MWS201442	267.13	120.08	266.127	C13H18N2O4	[M+H]+	Phe-Thr	L-苯丙氨酸-L-苏氨酸	Amino acids and derivatives	氨基酸及其衍生物	Amino acids and derivatives	氨基酸及其衍生物	51352-44-4	3	26108.6	25246.7	40737.2	130439	147010	144481	188346	94723.2	144262	94277.6	105337	96419.1	-	-
Zmjn001030	346.06	211	347.063	C10H14N5O7P	[M-H]-	Adenosine 2'-Phosphate	腺苷-2'-磷酸	Nucleotides and derivatives	核苷酸及其衍生物	Nucleotides and derivatives	核苷酸及其衍生物	130-49-4	3	30373.7	35479	45345.6	79825.1	80033.4	60696.8	36594.4	56662.9	41760.9	48491.4	47156	43144.3	C00946	-
MWSmce333	284.1	152.06	283.092	C10H13N5O5	[M+H]+	Crotonoside; 2-Hydroxyadenosine	巴豆苷; 2-羟基腺苷	Nucleotides and derivatives	核苷酸及其衍生物	Nucleotides and derivatives	核苷酸及其衍生物	1818-71-9	3	551097	496070	628060	353472	352601	503841	391730	670007	548394	492208	488853	543401	C08432	-
Lmyn006221	679.39	397.13	680.398	C33H60O14	[M-H]-	Gingerglycolipid C	姜糖脂 C	Lipids	脂质	Glycerol ester	甘油酯	-	2	424032	240627	263461	250843	226709	212741	124939	141999	317816	248868	250313	276657	-	-
YC512118	282.28	247.24	281.272	C18H35NO	[M+H]+	Oleamide (9-Octadecenamide)	油酸酰胺 (9-十八碳烯酰胺)	Lipids	脂质	Free fatty acids	游离脂肪酸	301-02-0	1	4079.54	5187.52	4335.71	8426.05	3955.86	5200.4	4786.69	5589.48	4646.43	5775.92	5300.57	5148.66	C19670	-
Wasn000977	311.1	89.24	312.106	C11H20O10	[M-H]-	4-O-galactopyranosylxylose	4-O-吡喃半乳糖木糖	Others	其它类	Saccharides	糖类	14087-31-1	1	171605	177487	146855	25466.9	25612.4	16741.4	90004.1	105155	72238.4	73399.2	81130.2	82220.8	-	-
MWSmce539	315.25	185.12	314.246	C18H34O4	[M+H]+	Dibutyl sebacate	癸二酸二丁酯	Lipids	脂质	Free fatty acids	游离脂肪酸	109-43-3	3	34530.2	17774.3	36538	17757.9	14517.9	15335	17252.2	16834.9	12722.5	27918.7	24695.3	26393.3	-	-
Zmdp000441	178.05	88.04	177.046	C6H11NO3S	[M+H]+	3-(Allylsulphinyl)-L-alanine	3-(烯丙基亚砜基)-L-丙氨酸	Amino acids and derivatives	氨基酸及其衍生物	Amino acids and derivatives	氨基酸及其衍生物	17795-26-5	3	75749.9	82598.8	83381.9	78766.6	40900.7	93489.7	67750.4	83822.7	114311	75689	77713.3	84942.5	-	-
pme2596	184.06	148.04	183.053	C8H9NO4	[M+H]+	4-Pyridoxic acid	4-吡哆酸	Others	其它类	Vitamin	维生素	82-82-6	1	3.0244e+06	2.89532e+06	3.09968e+06	1.34489e+06	1.3872e+06	1.34908e+06	1.23678e+06	1.92558e+06	1.20297e+06	1.61371e+06	1.81403e+06	1.66407e+06	C00847	ko00750,ko01100
pme1173	137.05	110.03	136.038	C5H4N4O	[M+H]+	Allopurinol	别嘌呤醇	Nucleotides and derivatives	核苷酸及其衍生物	Nucleotides and derivatives	核苷酸及其衍生物	315-30-0	3	11619	12792.5	12167.2	29421.9	67510.8	69334.8	63055	45869.6	51353.3	39672.8	35082	37756.3	-	-
pmn001694	329.23	229.15	330.241	C18H34O5	[M-H]-	9,10,13-Trihydroxy-11-Octadecenoic Acid	9,10,13-三羟基-11-十八碳烯酸	Lipids	脂质	Free fatty acids	游离脂肪酸	29907-57-1	1	153540	150789	150898	259311	216966	124700	113708	88670.7	38575.4	117518	119461	131531	C14835	ko00591
mws2125	166.98	78.96	167.982	C3H5O6P	[M-H]-	Phosphoenolpyruvate	磷酸烯醇式丙酮酸	Organic acids	有机酸	Organic acids	有机酸	138-08-9	3	342615	456285	426834	908385	935118	1.38938e+06	447108	557831	1.00055e+06	604950	639681	684767	C00074	ko00010,ko00020,ko00400,ko00440,ko00620,ko00710,ko00996,ko00999,ko01100,ko01110,ko01200,ko01230,ko01240
pmb3101	175.06	115.04	176.069	C7H12O5	[M-H]-	2-Isopropylmalic Acid	2-异丙基苹果酸	Organic acids	有机酸	Organic acids	有机酸	49601-06-1	1	1.58922e+06	2.20891e+06	2.11884e+06	4.37069e+06	3.23e+06	3.34893e+06	6.52647e+06	5.65412e+06	1.69137e+07	4.57387e+06	5.049e+06	5.15102e+06	C02504	ko00290,ko00620,ko01100,ko01110,ko01210,ko01230
pmb0998	364.07	152.06	363.058	C10H14N5O8P	[M+H]+	Guanosine 5'-monophosphate	鸟苷 5'-单磷酸	Nucleotides and derivatives	核苷酸及其衍生物	Nucleotides and derivatives	核苷酸及其衍生物	85-32-5	3	32921.9	42643	37488.6	43804.8	42432.5	46684.6	38034.5	40791.2	53998.7	27437	30500.4	30770.2	C00144	ko00230,ko01100,ko01232
mws1060	267.07	135.03	268.081	C10H12N4O5	[M-H]-	9-(Arabinosyl)hypoxanthine	9-(阿拉伯糖基)次黄嘌呤	Nucleotides and derivatives	核苷酸及其衍生物	Nucleotides and derivatives	核苷酸及其衍生物	7013-16-3	3	80759.5	125794	168835	118499	235256	251353	634650	412748	292053	212864	239804	219474	-	-
pme2827	239.24	223.24	240.245	C16H32O	[M-H]-	Palmitaldehyde	棕榈醛	Lipids	脂质	Free fatty acids	游离脂肪酸	629-80-1	3	2.92618e+07	3.09193e+07	3.112e+07	3.78363e+07	3.89552e+07	4.05552e+07	3.52861e+07	3.42794e+07	2.8349e+07	1.82819e+07	2.00011e+07	2.06755e+07	C00517	ko00071
mws0227	132.102	86.0964	131.095	C6H13NO2	[M+H]+	L-Leucine*	L-亮氨酸*	Amino acids and derivatives	氨基酸及其衍生物	Amino acids and derivatives	氨基酸及其衍生物	61-90-5	1	1.99341e+07	1.86859e+07	1.50695e+07	5.92635e+07	6.65963e+07	5.59171e+07	8.81565e+07	7.02713e+07	4.22723e+07	5.43148e+07	5.30017e+07	5.96171e+07	C00123	ko00280,ko00290,ko00966,ko00970,ko01100,ko01110,ko01210,ko01230,ko02010
mws0336	137.04	93.05	138.043	C6H6N2O2	[M-H]-	Urocanic acid	尿刊酸	Organic acids	有机酸	Organic acids	有机酸	104-98-3	3	139072	177082	184190	62934.9	40501.7	64706	247908	276316	450055	157815	159368	176670	C00785	ko00340,ko01100
MW0154412	717.24	599.22	718.239	C25H42N4O20	[M-H]-	Neu5Gc2-3Gal1-4GlcSp	Neu5Gc2-3Gal1-4GlcSp	Others	其它类	Saccharides	糖类	-	3	539441	604546	454844	177421	400499	450875	334021	279538	305920	424608	425968	474357	-	-
MW0154289	455.13	411.14	454.12	C23H22N2O6S	[M+H]+	Nap-Met-OH	Nap-Met-OH	Amino acids and derivatives	氨基酸及其衍生物	Amino acids and derivatives	氨基酸及其衍生物	-	3	56491.9	46841.9	40956.9	159955	188919	138626	37497.9	40350.5	62709.3	73947.6	81149.4	83847.6	-	-
pme2890	269.06	136.04	268.055	C8H16N2O4S2	[M+H]+	L-Homocystine	L-高胱氨酸	Amino acids and derivatives	氨基酸及其衍生物	Amino acids and derivatives	氨基酸及其衍生物	626-72-2	3	43138.1	43922.6	44409	23662.2	32285	18995.7	26052.1	22496.6	48643.3	42366.8	37641.2	41937.3	C01817	ko00270
MW0150383	579.31	271.06	578.306	C27H42N6O8	[M+H]+	Gly-Ile-Asp-Lys-Phe	甘氨酸-异亮氨酸-天门冬氨酸-赖氨酸-苯丙氨酸	Amino acids and derivatives	氨基酸及其衍生物	Amino acids and derivatives	氨基酸及其衍生物	-	3	269591	216597	281256	286756	292449	285090	170281	122618	149531	190938	200011	216661	-	-
pme1313	237.09	192.07	236.08	C11H12N2O4	[M+H]+	N'-Formylkynurenine	N'-甲酰基犬尿氨酸	Amino acids and derivatives	氨基酸及其衍生物	Amino acids and derivatives	氨基酸及其衍生物	1022-31-7	3	11176.7	13788.5	14009.3	42957.3	43042.2	50334.6	47342	36235.5	26129.7	29622	32203.2	28403.8	C02700	ko00380,ko01100,ko01240
MW0158615	481.19	365.19	482.201	C21H30N4O9	[M-H]-	Tyr-Thr-Ala-Glu	酪氨酸-苏氨酸-丙氨酸-谷氨酸	Amino acids and derivatives	氨基酸及其衍生物	Amino acids and derivatives	氨基酸及其衍生物	-	3	622244	532878	586778	49630.4	66855.2	55596.2	53295	73384.8	69123	189551	200706	215636	-	-
pme0264	243.1	127.05	242.09	C10H14N2O5	[M+H]+	Thymidine	胸苷	Nucleotides and derivatives	核苷酸及其衍生物	Nucleotides and derivatives	核苷酸及其衍生物	50-89-5	3	66458.7	69979.7	86649.3	58913.1	84496	68679.7	96070.1	78641.2	68887.7	53836.6	59513.4	60972	C00214	ko00240,ko01100,ko01232
mws0219	132.03	88.04	133.037	C4H7NO4	[M-H]-	L-Aspartic Acid	L-天冬氨酸	Amino acids and derivatives	氨基酸及其衍生物	Amino acids and derivatives	氨基酸及其衍生物	56-84-8	1	2.98273e+06	3.68643e+06	2.54661e+06	9.43365e+06	1.09384e+07	9.84198e+06	1.22667e+07	8.40399e+06	6.91521e+06	6.12375e+06	6.68422e+06	6.9643e+06	C00049	ko00220,ko00250,ko00260,ko00261,ko00270,ko00300,ko00340,ko00410,ko00460,ko00470,ko00710,ko00760,ko00770,ko00970,ko00999,ko01100,ko01110,ko01200,ko01210,ko01230,ko01240,ko02010
pme3382	160.06	98.02	161.069	C6H11NO4	[M-H]-	N-Acetyl-L-threonine	N-乙酰-L-苏氨酸	Amino acids and derivatives	氨基酸及其衍生物	Amino acids and derivatives	氨基酸及其衍生物	17093-74-2	3	150304	135057	134109	111657	131217	98805.7	197195	282770	251905	139213	125186	141374	-	-
mws0192	117.02	73.03	118.027	C4H6O4	[M-H]-	Succinic acid*	琥珀酸*	Organic acids	有机酸	Organic acids	有机酸	110-15-6	1	2.22628e+07	2.42359e+07	2.65124e+07	3.05902e+07	9.83006e+06	8.50052e+06	2.08126e+07	3.79286e+07	2.06758e+07	1.82429e+07	1.87046e+07	2.06041e+07	C00042	ko00020,ko00190,ko00250,ko00310,ko00350,ko00360,ko00620,ko00630,ko00640,ko00650,ko00760,ko00920,ko01100,ko01110,ko01200
mws0470	117.02	73.03	118.027	C4H6O4	[M-H]-	Methylmalonic acid*	甲基丙二酸*	Organic acids	有机酸	Organic acids	有机酸	516-05-2	1	2.22628e+07	2.42359e+07	2.65124e+07	3.05902e+07	9.83006e+06	8.50052e+06	2.08126e+07	3.79286e+07	2.06758e+07	1.82429e+07	1.87046e+07	2.06041e+07	C02170	ko00240,ko00280,ko00640,ko01100
pme0295	146.08	86.06	145.074	C6H11NO3	[M+H]+	4-Acetamidobutyric acid	4-乙酰氨基丁酸	Organic acids	有机酸	Organic acids	有机酸	3025-96-5	3	315541	332808	278206	227185	152164	147867	266623	2.82247e+06	264949	204672	233201	218037	C02946	ko00330,ko01100
Lmrj002087	247.13	86.09	246.122	C10H18N2O5	[M+H]+	L-Isoleucyl-L-Aspartate	L-异亮氨酰-L-天冬氨酸	Amino acids and derivatives	氨基酸及其衍生物	Amino acids and derivatives	氨基酸及其衍生物	-	3	76856.6	99257.8	97905.5	388640	493932	437491	403368	272430	229636	245708	270428	239291	-	-
MW0144469	557.31	177.16	556.297	C23H40N8O8	[M+H]+	Ala-Arg-Asp-Pro-Val	Ala-Arg-Asp-Pro-Val	Amino acids and derivatives	氨基酸及其衍生物	Amino acids and derivatives	氨基酸及其衍生物	-	3	134116	147347	147247	33039.4	18042.6	20594.2	66947.8	124729	51950.4	69303.1	68717.1	77105.8	-	-
MWS4285	89.02	71.02	90.0317	C3H6O3	[M-H]-	L-Lactic Acid	L-乳酸	Organic acids	有机酸	Organic acids	有机酸	79-33-4	3	21822.8	15495.6	18547.3	19581.1	7915.52	11561.3	13955.7	21640.8	17222.5	16014.2	18250.1	17040.6	C00186	ko00010,ko00051,ko00620,ko00640,ko01100,ko01110
MW0157899	439.16	253.08	438.143	C23H22N2O7	[M+H]+	Thr-Nap-OH	Thr-Nap-OH	Amino acids and derivatives	氨基酸及其衍生物	Amino acids and derivatives	氨基酸及其衍生物	-	3	21664.1	21303.5	19016.7	4421.43	2966.72	598.806	29643.5	100458	86845.4	29198.5	30424.6	26717.7	-	-
mws4170	179.06	59.01	180.063	C6H12O6	[M-H]-	D-Glucose*	D-葡萄糖*	Others	其它类	Saccharides	糖类	50-99-7	1	7.39001e+06	7.8608e+06	8.17556e+06	4.916e+06	4.10784e+06	5.27729e+06	6.44385e+06	4.94261e+06	1.08191e+07	5.70754e+06	5.8945e+06	6.47259e+06	C00031	ko00010,ko00030,ko00052,ko00500,ko00520,ko00524,ko00901,ko01100,ko01110,ko02010
pme2761	161.01	73.03	162.016	C5H6O6	[M-H]-	4-Hydroxy-2-oxoglutaric acid	4-羟基-2-酮戊二酸	Organic acids	有机酸	Organic acids	有机酸	1187-99-1	3	63898.6	89088.5	71493.9	142613	169712	169051	103042	81183.4	129994	89659.8	79966.2	80203.1	C01127	ko00630,ko01100
pmb2319	482.32	184.07	481.317	C23H48NO7P	[M+H]+	LysoPC 15:0	溶血磷脂酰胆碱 15:0	Lipids	脂质	LPC	溶血磷脂酰胆碱	108273-89-8	3	21255.1	29452.8	33616.3	26560.7	27692.7	24258.9	27333.6	23778.2	44266.5	34417.6	31574.2	30245.1	-	-
MW0063357	299.22	237.22	300.23	C17H32O4	[M-H]-	2-Dodecyl-3-methylbutanedioic acid	2-十二烷基-3-甲基丁二酸	Organic acids	有机酸	Organic acids	有机酸	22139-54-4	3	159122	151029	167832	33789.9	33702.6	39269.5	69419.7	76079.1	57115.5	76784.3	67491	74552.4	-	-
MW0158237	407.15	177.02	406.149	C18H22N4O7	[M+H]+	Trp-Ser-Asp	色氨酸-丝氨酸-天冬氨酸	Amino acids and derivatives	氨基酸及其衍生物	Amino acids and derivatives	氨基酸及其衍生物	-	3	18106.3	11679.1	21218.9	438339	528658	572493	90763	106444	106503	159879	175553	182239	-	-
mws4516	130.05	84.05	129.043	C5H7NO3	[M+H]+	Pyroglutamic acid	L-焦谷氨酸	Amino acids and derivatives	氨基酸及其衍生物	Amino acids and derivatives	氨基酸及其衍生物	4042-36-8	2	2.80689e+06	3.40865e+06	3.81974e+06	2.49477e+07	3.65216e+07	2.74892e+07	2.90237e+07	9.91104e+06	1.26993e+07	1.63717e+07	1.67729e+07	1.85265e+07	-	-
pme3034	131.03	87.05	132.042	C5H8O4	[M-H]-	Ethylmalonic acid*	乙基丙二酸*	Organic acids	有机酸	Organic acids	有机酸	601-75-2	3	108624	100807	123451	155542	141238	187590	335131	473687	278397	206632	212295	234103	-	-
MWSmce220	177.04	59.01	178.048	C6H10O6	[M-H]-	D-Glucono-1,5-lactone*	D-葡萄糖酸-1,5-内酯*	Others	其它类	Saccharides	糖类	90-80-2	3	176087	162804	184734	119072	125403	139220	179992	214634	221103	126293	134645	117739	C00198	ko00030,ko01100,ko01110,ko01200
pme2253	177.041	59.0139	178.048	C6H10O6	[M-H]-	L-Gulono-1,4-Lactone*	L-古洛糖酸-1,4-内酯*	Others	其它类	Saccharides	糖类	1128-23-0	3	176087	162804	184734	119072	125403	139220	179992	214634	221103	126293	134645	117739	C01040	ko00053,ko01100,ko01240
Lmqp000427	146.08	82.07	145.074	C6H11NO3	[M+H]+	N-Methyl-Trans-4-Hydroxy-L-Proline	N-甲基-反式-4-羟基-L-脯氨酸	Amino acids and derivatives	氨基酸及其衍生物	Amino acids and derivatives	氨基酸及其衍生物	4252-82-8	3	85098.7	69254.2	121683	76530.6	98548.6	78481.9	514826	327947	1.08946e+06	246286	245115	275612	-	-
Lmhp001732	263.14	70.06	262.132	C14H18N2O3	[M+H]+	L-Prolyl-L-Phenylalanine	L-脯氨酰-L-苯丙氨酸	Amino acids and derivatives	氨基酸及其衍生物	Amino acids and derivatives	氨基酸及其衍生物	13589-02-1	3	45742	55730.9	37374.6	158895	178288	149537	181780	135990	120365	111134	99713.8	113330	-	-
MW0152517	516.27	140.07	515.259	C22H37N5O9	[M+H]+	Leu-Thr-Pro-Asp-Ala	Leu-Thr-Pro-Asp-Ala	Amino acids and derivatives	氨基酸及其衍生物	Amino acids and derivatives	氨基酸及其衍生物	-	3	123962	165823	121190	55480.5	54897.6	63599	69817.9	92714.8	119147	80596.9	86148.6	75226.7	-	-
pme2380	145.01	101.02	146.022	C5H6O5	[M-H]-	α-Ketoglutaric acid	α-酮戊二酸	Organic acids	有机酸	Organic acids	有机酸	328-50-7	3	649311	1.21068e+06	1.11981e+06	950896	995020	933955	881215	48192.2	1.96791e+06	955996	1.09308e+06	1.05011e+06	C00026	ko00020,ko00040,ko00053,ko00220,ko00250,ko00300,ko00310,ko00340,ko00430,ko00470,ko00630,ko00650,ko00660,ko01100,ko01110,ko01200,ko01210,ko01230,ko01240
Lmyn011997	337.31	337.31	338.318	C22H42O2	[M-H]-	Erucic acid	芥酸	Lipids	脂质	Free fatty acids	游离脂肪酸	112-86-7	2	399819	433090	430502	334475	390685	325507	317226	1.06148e+06	502838	351229	357408	314496	C08316	ko01040
Lmsn015919	658.85	482.93	659.861	C6H18O24P6	[M-H]-	Phytic acid	植酸	Organic acids	有机酸	Organic acids	有机酸	83-86-3	3	135655	133282	131109	122230	111652	119373	140863	128576	129057	134375	117740	130481	C01204	ko00562,ko01100,ko04070
MWS201398	219.1	86.06	218.09	C8H14N2O5	[M+H]+	Hyp-Ser	L-羟脯氨酸-L-丝氨酸	Amino acids and derivatives	氨基酸及其衍生物	Amino acids and derivatives	氨基酸及其衍生物	-	3	84163.4	104383	122687	250715	252818	236403	194982	155942	226947	185108	182805	163111	-	-
pme0516	179.06	87.01	180.063	C6H12O6	[M-H]-	Inositol	肌醇	Others	其它类	Saccharides	糖类	87-89-8	1	8.79821e+06	9.60729e+06	8.06812e+06	3.99225e+06	3.50903e+06	4.22941e+06	3.73904e+06	6.22548e+06	7.79361e+06	5.13776e+06	5.55182e+06	5.89401e+06	C00137	ko00052,ko00053,ko00562,ko01100,ko01110,ko01250,ko02010,ko04070
mws2167	295.26	263.24	294.256	C19H34O2	[M+H]+	Methyl linoleate	亚油酸甲酯	Lipids	脂质	Free fatty acids	游离脂肪酸	112-63-0	3	29074.6	20106.6	29444.3	1551.67	3531.59	17707	2153.35	8297.03	10386.5	40077	38798	35065.6	-	-
MW0012508	345.24	275.2	344.235	C22H32O3	[M+H]+	16(17)-EpDPE	16(17)-EpDPE	Lipids	脂质	Free fatty acids	游离脂肪酸	-	3	88825.6	13185.8	91990	2787.03	2129.14	885.077	8824.7	1558.73	604.59	21334.2	21110	23854.2	-	-
Lmhp001670	231.17	72.08	230.163	C11H22N2O3	[M+H]+	L-Valyl-L-Leucine	L-缬氨酰-L-亮氨酸	Amino acids and derivatives	氨基酸及其衍生物	Amino acids and derivatives	氨基酸及其衍生物	3989-97-7	3	63699.9	58539.6	49040.1	256345	304655	244836	151607	146003	114524	142081	161430	145359	-	-
pme0122	189.12	126.09	188.116	C8H16N2O3	[M+H]+	N6-Acetyl-L-lysine	N6-乙酰-L-赖氨酸	Amino acids and derivatives	氨基酸及其衍生物	Amino acids and derivatives	氨基酸及其衍生物	692-04-6	3	32724	36955.1	48177	59523.1	49130.1	55599.1	134698	71787.6	56060.9	52724.6	58718.1	51715.7	C02727	ko00310,ko01100
pme1975	103	59.01	104.011	C3H4O4	[M-H]-	Malonic acid	丙二酸	Organic acids	有机酸	Organic acids	有机酸	141-82-2	3	2.21663e+06	1.6086e+06	1.54379e+06	1.16751e+06	1.80824e+06	1.70061e+06	1.16691e+06	1.48155e+06	1.15829e+07	2.09822e+06	2.41272e+06	2.28086e+06	C00383	ko00061,ko00240,ko00410,ko01100,ko01212
pme3207	141.02	59.01	142.027	C6H6O4	[M-H]-	Muconic acid	己二烯二酸	Organic acids	有机酸	Organic acids	有机酸	1119-72-8	1	1.44849e+06	1.18121e+06	1.78121e+06	630495	534271	570089	1.08471e+06	1.23359e+06	693036	1.03099e+06	1.08517e+06	1.18281e+06	C02480	ko01100
Lmqp000873	101.02	55.02	100.016	C4H4O3	[M+H]+	Succinic anhydride	琥珀酸酐	Organic acids	有机酸	Organic acids	有机酸	108-30-5	3	209394	234212	208929	561359	474367	480320	327575	645021	430284	490954	428675	477329	C19524	-
Lmyn005812	675.36	397.14	676.367	C33H56O14	[M-H]-	Gingerglycolipid A	姜糖脂 A	Lipids	脂质	Glycerol ester	甘油酯	145937-22-0	1	2.89524e+06	2.35414e+06	2.4138e+06	7.51272e+06	9.81443e+06	9.59512e+06	1.8851e+06	2.68062e+06	2.2981e+06	4.37011e+06	4.14318e+06	3.79173e+06	-	-
Zmjp000182	189.13	70.07	188.127	C7H16N4O2	[M+H]+	N-Monomethyl-L-arginine*	N-单甲基-L-精氨酸*	Amino acids and derivatives	氨基酸及其衍生物	Amino acids and derivatives	氨基酸及其衍生物	17035-90-4	3	158271	171382	185928	982634	1.08095e+06	579389	3.8012e+06	897552	953107	817129	937403	852089	C03884	-
MWS201411	261.16	84.08	260.149	C10H20N4O4	[M+H]+	Lys-Asn	L-赖氨酸-L-天冬酰胺	Amino acids and derivatives	氨基酸及其衍生物	Amino acids and derivatives	氨基酸及其衍生物	19908-06-6	3	35607.2	51862.7	38891.4	62465.2	61025.2	60588.5	86997.6	69071.9	86200.2	61326.1	53140.9	58041.9	-	-
Wayn002636	365.13	203.08	366.142	C17H22N2O7	[M-H]-	N-(1-Deoxy-1-fructosyl)Tryptophan	N-(1-脱氧-1-果糖基)色氨酸	Nucleotides and derivatives	核苷酸及其衍生物	Nucleotides and derivatives	核苷酸及其衍生物	-	3	418540	342976	332415	57392.4	90616	51245.8	115965	135671	119042	187375	213226	190365	-	-
pme3705	193.04	72.99	194.043	C6H10O7	[M-H]-	D-Glucoronic acid*	D-葡萄糖醛酸*	Others	其它类	Saccharides	糖类	6556-12-3	3	371568	402908	379422	388676	369324	406742	535303	390990	442295	382907	428376	439390	C00191	ko00040,ko00053,ko00520,ko00562,ko01100,ko01240,ko01250
MW0144766	462.21	300.16	461.206	C25H27N5O4	[M+H]+	Ala-Trp-Trp	L-丙氨酰-L-色氨酸-L-色氨酸	Amino acids and derivatives	氨基酸及其衍生物	Amino acids and derivatives	氨基酸及其衍生物	-	3	242049	249276	326299	517612	755841	697941	1.07149e+06	649883	170496	386070	429914	376303	-	-
MW0155972	328.15	265.08	327.143	C14H21N3O6	[M+H]+	Pro-Pro-Asp	Pro-Pro-Asp	Amino acids and derivatives	氨基酸及其衍生物	Amino acids and derivatives	氨基酸及其衍生物	-	3	46034.5	49298.2	190913	194795	293920	213425	437574	260337	213129	175320	174125	197748	-	-
mws0250	182.08	136.08	181.074	C9H11NO3	[M+H]+	L-Tyrosine*	L-酪氨酸*	Amino acids and derivatives	氨基酸及其衍生物	Amino acids and derivatives	氨基酸及其衍生物	60-18-4	1	1.61825e+06	1.43186e+06	1.5875e+06	8.17601e+06	1.38544e+07	7.33808e+06	1.30252e+07	5.2426e+06	3.76015e+06	5.6389e+06	6.45205e+06	6.38593e+06	C00082	ko00130,ko00261,ko00350,ko00360,ko00400,ko00460,ko00730,ko00940,ko00950,ko00965,ko00966,ko00970,ko00999,ko01100,ko01110,ko01210,ko01230,ko01240
MW0157828	492.22	354.15	491.217	C26H29N5O5	[M+H]+	Thr-Trp-Trp	苏氨酸-色氨酸-色氨酸	Amino acids and derivatives	氨基酸及其衍生物	Amino acids and derivatives	氨基酸及其衍生物	-	3	184545	200802	299592	729134	1.7266e+06	1.58579e+06	4.08053e+06	452018	157370	915591	1.06062e+06	996877	-	-
Lmhp009769	466.29	325.27	465.286	C22H44NO7P	[M+H]+	LysoPE 17:1	溶血磷脂酰乙醇胺 17:1	Lipids	脂质	LPE	溶血磷脂酰乙醇胺	-	3	12399.4	6249.6	9234.94	13367.9	14063.9	11862.3	3711.53	3426.43	16258.7	10906.1	10451.1	12039.8	-	-
mws1164	179.06	59.01	180.063	C6H12O6	[M-H]-	D-Fructose*	D-果糖*	Others	其它类	Saccharides	糖类	57-48-7	1	6.48224e+06	7.21111e+06	6.95596e+06	4.77381e+06	3.3816e+06	5.41979e+06	6.16597e+06	5.00159e+06	1.01231e+07	5.44506e+06	6.25135e+06	5.61715e+06	C05003	-
Zmfn000481	535.04	323.03	536.044	C14H22N2O16P2	[M-H]-	Uridine-5'-Diphosphate-D-Xylose	尿苷-5'-二磷酸-D-木糖	Nucleotides and derivatives	核苷酸及其衍生物	Nucleotides and derivatives	核苷酸及其衍生物	3616-06-6	2	206829	236062	245234	606041	419443	444247	476443	359739	481845	343546	394214	387981	C00190	ko00520,ko00908,ko01100,ko01250
Zmdp001647	247.13	184.1	246.122	C10H18N2O5	[M+H]+	γ-Glutamyl-L-valine	γ-谷氨酰胺缬氨酸	Amino acids and derivatives	氨基酸及其衍生物	Amino acids and derivatives	氨基酸及其衍生物	-	2	18707	13981.8	14248	24756.9	31045.9	9773.57	438597	194454	124770	123499	116859	106502	-	-
Sazp010264	771.5	609.45	770.497	C45H70O10	[M+H]+	Monogalactosyldiacylglycerol	Monogalactosyldiacylglycerol	Lipids	脂质	Free fatty acids	游离脂肪酸	-	1	264141	747394	427364	180152	230339	447636	162554	271078	76913.1	241521	262351	280335	-	-
MWSmce486	503.16	383.12	504.169	C18H32O16	[M-H]-	Manninotriose	甘露三糖	Others	其它类	Saccharides	糖类	13382-86-0	3	45627.4	38805.6	52847.4	20305.6	44002.4	27702	75853.7	68412.3	77946.5	55129.1	63997.4	60097.5	C05404	ko00052,ko01100
MW0158092	439.19	395.17	438.19	C23H26N4O5	[M+H]+	Trp-Ala-Tyr	色氨酸-丙氨酸-酪氨酸	Amino acids and derivatives	氨基酸及其衍生物	Amino acids and derivatives	氨基酸及其衍生物	-	3	1.00452e+06	995777	945106	2.58204e+06	3.22592e+06	2.44889e+06	728141	923905	1.27355e+06	1.43171e+06	1.36296e+06	1.57553e+06	-	-
mws0425	129.02	85.03	130.027	C5H6O4	[M-H]-	Citraconic acid	柠康酸	Organic acids	有机酸	Organic acids	有机酸	498-23-7	3	262527	231093	201034	329864	421207	462631	178950	190229	223510	237755	255650	275969	C02226	ko00290,ko00660,ko01100,ko01210
mws5037	203.14	86.1	202.132	C9H18N2O3	[M+H]+	L-Alanyl-L-leucine	L-丙氨酰-L-亮氨酸	Amino acids and derivatives	氨基酸及其衍生物	Amino acids and derivatives	氨基酸及其衍生物	3303-34-2	3	60066.8	68762	74139.6	265940	233445	192433	114770	142079	146131	119226	137384	123731	-	-
Lmhp009349	502.29	361.27	501.286	C25H44NO7P	[M+H]+	LysoPE 20:4(2n isomer)	溶血磷脂酰乙醇胺 20:4(2n异构)	Lipids	脂质	LPE	溶血磷脂酰乙醇胺	-	3	2470.99	1264.02	2178.84	3235.63	2241.33	3013.92	708.944	1295.41	3834.61	2477.97	2161.28	2454.09	-	-
MWS00411g	162.08	98.06	161.069	C6H11NO4	[M+H]+	L-2-Aminoadipate	L-2-氨基己二酸	Amino acids and derivatives	氨基酸及其衍生物	Amino acids and derivatives	氨基酸及其衍生物	1118-90-7	3	175183	180919	155615	189760	180880	218976	326933	474210	356573	232262	268763	259352	-	-
MWS2410	196.06	121.03	195.053	C9H9NO4	[M+H]+	4-Hydroxyhippurate	4-羟基马尿酸	Amino acids and derivatives	氨基酸及其衍生物	Amino acids and derivatives	氨基酸及其衍生物	2482-25-9	3	123469	156422	110100	364185	409947	341957	526266	323925	332496	280709	303072	260971	-	-
MWS3036	147.03	85.03	148.037	C5H8O5	[M-H]-	3-Hydroxyglutaric acid*	3-羟基戊二酸*	Organic acids	有机酸	Organic acids	有机酸	638-18-6	2	567917	546043	610052	1.22933e+06	1.44095e+06	1.90623e+06	536481	855942	1.13152e+06	770000	893952	822133	-	-
Zmmp002106	120.08	77.04	119.07	C3H9N3O2	[M+H]+	4-methyl-1,5,2,3-dioxadiazinan-2-amine	4-甲基-1,5,2,3-二恶二嗪-2-胺	Nucleotides and derivatives	核苷酸及其衍生物	Nucleotides and derivatives	核苷酸及其衍生物	-	2	2.16098e+06	3.46503e+06	1.55068e+06	3.97771e+06	4.06233e+06	4.43741e+06	6.08022e+06	5.96588e+06	2.99101e+06	3.36054e+06	3.42492e+06	3.85065e+06	-	-
MWS201461	288.2	175.12	287.196	C12H25N5O3	[M+H]+	Leu-Arg	L-亮氨酸-L-精氨酸	Amino acids and derivatives	氨基酸及其衍生物	Amino acids and derivatives	氨基酸及其衍生物	26607-15-8	3	95876	105582	101939	89447.6	71116.2	57976.1	75136.9	74509.3	99030.9	50582.7	52048.9	58173.9	-	-
pma0134	121.05	93.06	120.042	C4H8O4	[M+H]+	D-Threose	D-苏阿糖	Others	其它类	Saccharides	糖类	95-43-2	3	61313.3	65181.3	80547.3	630313	1.06124e+06	856278	1.27492e+06	533082	535010	435216	475706	506344	C06463	-
pme2125	503.16	179	504.169	C18H32O16	[M-H]-	Raffinose*	棉子糖*	Others	其它类	Saccharides	糖类	512-69-6	2	585959	417790	331167	274255	244947	302762	374351	324818	510523	332307	288434	297630	C00492	ko00052,ko01100,ko02010
Jmbn003202	235.12	59.01	236.126	C10H20O6	[M-H]-	Butyl Beta-D-Fructopyranoside	丁基-β-D-吡喃果糖苷	Others	其它类	Saccharides	糖类	67884-27-9	3	63250.8	77916.7	58623.6	63413	63799.1	39671.6	55657.7	64280.7	49465.1	51257.7	55112.7	47350.7	-	-
Zmyn000110	258.04	78.96	259.046	C6H14NO8P	[M-H]-	D-Glucosamine 1-phosphate	D-氨基葡萄糖-1-磷酸	Others	其它类	Saccharides	糖类	2152-75-2	3	29447.3	25438.6	38233.3	145760	170098	144337	44154.5	15790	19881.6	66434.6	77332.1	72971	C06156	ko00520,ko01100,ko01250
pmf0138	179.06	59.01	180.063	C6H12O6	[M-H]-	D-Mannose*	甘露糖*	Others	其它类	Saccharides	糖类	3458-28-4	1	7.23688e+06	5.30709e+06	6.7489e+06	4.31443e+06	4.274e+06	5.98962e+06	5.72733e+06	3.68552e+06	1.10127e+07	4.8732e+06	5.17736e+06	5.66176e+06	C00159	ko00051,ko00052,ko00520,ko01100,ko01250,ko02010
mws1491	279.23	59.01	280.24	C18H32O2	[M-H]-	Linoleic acid*	亚油酸*	Lipids	脂质	Free fatty acids	游离脂肪酸	60-33-3	1	12009.1	10272.7	12582.3	14929.1	17961.7	17173.6	17319.7	11495.4	14566.6	16507.7	18612.2	16230.5	C01595	ko00591,ko01040,ko01100
Lmbn006152	279.233	59.0133	280.24	C18H32O2	[M-H]-	(9Z,11E)-Octadecadienoic acid*	(9Z,11E)-十八碳二烯酸*	Lipids	脂质	Free fatty acids	游离脂肪酸	2540-56-9	1	12009.1	10272.7	12582.3	14929.1	17961.7	17173.6	17319.7	11495.4	14566.6	16507.7	18612.2	16230.5	C04056	ko00591
pme1109	152.06	135.03	151.049	C5H5N5O	[M+H]+	Guanine	鸟嘌呤	Nucleotides and derivatives	核苷酸及其衍生物	Nucleotides and derivatives	核苷酸及其衍生物	73-40-5	3	319632	384528	1.10098e+06	101192	63035.1	62628.1	452482	497960	358088	315463	301798	349584	C00242	ko00230,ko01100,ko01232
Lmqn008369	595.26	152.99	596.296	C27H49O12P	[M-H]-	PI(18:2/0:0)	磷脂酰肌醇(18:2/0:0)	Lipids	脂质	Glycerol ester	甘油酯	-	3	1.61847e+06	689397	1.17803e+06	1.39526e+06	1.67525e+06	1.3944e+06	494910	453139	2.41012e+06	1.06721e+06	1.24237e+06	1.14149e+06	-	-
mws0154	173.05	93.03	174.053	C7H10O5	[M-H]-	Shikimic acid	莽草酸	Organic acids	有机酸	Organic acids	有机酸	138-59-0	2	1.59804e+06	1.86283e+06	1.83214e+06	381611	381942	419465	3.42768e+06	3.40559e+06	4.72604e+06	1.62116e+06	1.88998e+06	1.80022e+06	C00493	ko00400,ko00996,ko00999,ko01100,ko01110,ko01230,ko01240
MW0150892	355.17	163.04	354.165	C14H22N6O5	[M+H]+	His-Gln-Ala	组氨酸-谷酰胺-丙氨酸	Amino acids and derivatives	氨基酸及其衍生物	Amino acids and derivatives	氨基酸及其衍生物	-	3	113405	94440.2	129409	223149	201851	194798	156222	151615	136704	125990	140239	146886	-	-
MWS2442	259.02	96.97	260.03	C6H13O9P	[M-H]-	D-Fructose 6-Phosphate*	D-果糖-6-磷酸*	Others	其它类	Saccharides	糖类	643-13-0	1	2.32906e+06	2.44244e+06	2.45735e+06	2.47473e+06	2.34962e+06	2.42875e+06	2.69497e+06	2.52083e+06	3.49075e+06	1.92276e+06	2.18604e+06	2.22335e+06	C00085	ko00052,ko00500,ko00710,ko01100,ko01110,ko01200
Zmpn000199	209.03	85.03	210.038	C6H10O8	[M-H]-	D-Galactaric acid	D-半乳糖二酸	Others	其它类	Saccharides	糖类	526-99-8	1	2.60422e+06	2.70375e+06	2.44488e+06	1.68187e+06	2.76324e+06	2.65315e+06	3.73641e+06	2.55962e+06	3.16236e+06	2.2156e+06	2.25147e+06	2.54812e+06	C00879	ko00053,ko01100
Zmjp000966	268.11	136.06	267.097	C10H13N5O4	[M+H]+	Vidarabine*	阿糖腺苷*	Nucleotides and derivatives	核苷酸及其衍生物	Nucleotides and derivatives	核苷酸及其衍生物	5536-17-4	1	3.44702e+07	4.81486e+07	4.16248e+07	3.11514e+07	2.6503e+07	2.97415e+07	2.74827e+07	3.97917e+07	4.47573e+07	3.37353e+07	3.65768e+07	3.1264e+07	-	-
mws0147	117.06	59.01	118.063	C5H10O3	[M-H]-	β-Hydroxyisovaleric acid	β-羟基异戊酸	Organic acids	有机酸	Organic acids	有机酸	625-08-1	3	148948	148357	176747	306024	318046	299189	172548	200728	233507	139004	149787	162644	C20827	ko00280,ko01100
Lmhp008440	438.26	297.24	437.254	C20H40NO7P	[M+H]+	LysoPE 15:1	溶血磷脂酰乙醇胺 15:1	Lipids	脂质	LPE	溶血磷脂酰乙醇胺	-	3	4334.8	6486.66	7068.88	5910.13	6493	5657.89	8334.28	5090.93	7278.33	5853.11	5038.57	5713.46	-	-
MW0158430	551.21	419.17	552.218	C23H32N6O10	[M-H]-	Tyr-Gln-Asn-Glu	Tyr-Gln-Asn-Glu	Amino acids and derivatives	氨基酸及其衍生物	Amino acids and derivatives	氨基酸及其衍生物	-	3	2.50228e+06	2.88805e+06	1.96684e+06	1.08221e+06	918986	1.00742e+06	1.27804e+06	1.58711e+06	1.0729e+06	1.4692e+06	1.67208e+06	1.7064e+06	-	-
Lmxp010913	676.45	184.08	675.447	C35H66NO9P	[M+H]+	1-(9Z-Octadecenoyl)-2-(9-oxo-nonanoyl)-sn-glycero-3-phosphocholine	1-(9Z-十八烯酰基)-2-(9-氧-壬酰基)-sn-甘油-3-磷酸胆碱	Lipids	脂质	Glycerol ester	甘油酯	-	3	5469.86	4527.14	7693.24	20021.8	22829.6	18517.2	8420.43	6329.72	47615.3	14717.2	16706.3	14500.9	-	-
pmb2591	245.09	203.08	246.1	C13H14N2O3	[M-H]-	N-Acetyl-L-Tryptophan	N-乙酰-L-色氨酸	Amino acids and derivatives	氨基酸及其衍生物	Amino acids and derivatives	氨基酸及其衍生物	1218-34-4	3	22736.3	16232.2	23244	105749	116721	125967	55339.2	46815.6	128963	59220.9	68919.5	67240	-	-
MW0158260	469.2	333.08	468.201	C24H28N4O6	[M+H]+	Trp-Thr-Tyr	色氨酸-苏氨酸-酪氨酸	Amino acids and derivatives	氨基酸及其衍生物	Amino acids and derivatives	氨基酸及其衍生物	-	3	548534	1.41597e+06	540905	155689	223032	235750	858824	891847	573736	828119	922998	971160	-	-
pmb2791	309.21	209.05	310.214	C18H30O4	[M-H]-	9-Hydroperoxy-10E,12,15Z-octadecatrienoic acid	9-羟基过氧-10E,12,15Z-十八碳三烯酸	Lipids	脂质	Free fatty acids	游离脂肪酸	111004-08-1	3	16568.7	31058.6	16892.8	7005.95	8701.18	8957.06	9564.04	9686.05	10964.2	6341.42	7094.34	6090.46	C16321	ko00592,ko01110
pmf0470	132.07	86.06	131.058	C5H9NO3	[M+H]+	cis-4-Hydroxy-D-proline	顺式-4-羟基-D-脯氨酸	Amino acids and derivatives	氨基酸及其衍生物	Amino acids and derivatives	氨基酸及其衍生物	2584-71-6	3	2.19604e+06	2.22099e+06	1.63909e+06	8.54172e+06	8.66235e+06	7.21956e+06	1.84985e+07	1.06161e+07	6.52644e+06	6.55552e+06	7.66222e+06	7.40341e+06	C03440	ko00470,ko01100
mws0216	132.07	86.06	131.058	C5H9NO3	[M+H]+	Trans-4-Hydroxy-L-proline*	反-4-羟基-L-脯氨酸*	Amino acids and derivatives	氨基酸及其衍生物	Amino acids and derivatives	氨基酸及其衍生物	51-35-4	3	2.19604e+06	2.22099e+06	1.63909e+06	8.54172e+06	8.66235e+06	7.21956e+06	1.84985e+07	1.06161e+07	6.52644e+06	6.55552e+06	7.66222e+06	7.40341e+06	C01157	ko00330,ko00470,ko01100,ko02010
MWSmce536	125.02	79.02	126.032	C6H6O3	[M-H]-	Methyl 2-furoate	糠酸甲酯	Organic acids	有机酸	Organic acids	有机酸	611-13-2	3	70836.3	62036.5	106350	39869.8	49402.7	48132.2	71501.2	77039.2	46762.9	47573.9	55617.5	53885.8	-	-
pmf0139	179.06	59.01	180.063	C6H12O6	[M-H]-	D-Galactose*	D-半乳糖*	Others	其它类	Saccharides	糖类	59-23-4	1	7.48158e+06	6.82085e+06	7.86282e+06	4.67407e+06	4.25317e+06	6.0903e+06	5.83712e+06	4.63557e+06	1.11503e+07	5.07522e+06	5.6624e+06	5.96759e+06	C00124	ko00052,ko01100
pme3007	402.99	158.93	404.002	C9H14N2O12P2	[M-H]-	Uridine 5'-diphosphate	尿苷 5'-二磷酸	Nucleotides and derivatives	核苷酸及其衍生物	Nucleotides and derivatives	核苷酸及其衍生物	27821-45-0	3	29027.5	43309.9	33073.7	23394.4	43655.8	50992	41716.5	24655	46055.7	22622.5	22520.2	19519.6	C00015	ko00240,ko00908,ko01100,ko01232,ko01240
Wmsn000960	785.25	353.09	786.258	C35H46O20	[M-H]-	Teupolioside	Teupolioside	Amino acids and derivatives	氨基酸及其衍生物	Amino acids and derivatives	氨基酸及其衍生物	143617-02-1	2	156427	145609	127597	81806.2	36220.9	69222.6	90621.6	148933	101115	106986	115997	126039	-	-
Lmbp000123	164.07	56.05	163.067	C6H13NO2S	[M+H]+	L-Homomethionine	L-高甲硫氨酸	Amino acids and derivatives	氨基酸及其衍生物	Amino acids and derivatives	氨基酸及其衍生物	25148-30-5	3	101789	124436	98856.6	492066	518000	277449	121133	574728	496448	314122	366145	359972	C17213	ko00966,ko01110,ko01210
Lmmn000806	131.03	87.05	132.042	C5H8O4	[M-H]-	Dimethylmalonic acid*	二甲基丙二酸*	Organic acids	有机酸	Organic acids	有机酸	595-46-0	3	82570.3	74237.7	90895.5	115451	138851	136435	242089	341491	343121	149810	154963	174644	-	-
mws0473	131.03	87.05	132.042	C5H8O4	[M-H]-	2-Methylsuccinic acid*	2-甲基丁二酸*	Organic acids	有机酸	Organic acids	有机酸	498-21-5	3	82570.3	74237.7	90895.5	115451	138851	136435	242089	341491	343121	149810	154963	174644	-	-
Lmmn002164	131.035	87.0452	132.042	C5H8O4	[M-H]-	Monomethyl succinate*	琥珀酸单甲酯*	Organic acids	有机酸	Organic acids	有机酸	3878-55-5	3	82570.3	74237.7	90895.5	115451	138851	136435	242089	341491	343121	149810	154963	174644	-	-
mws0576	103.04	59.01	104.047	C4H8O3	[M-H]-	3-Hydroxybutyric acid	3-羟基丁酸	Organic acids	有机酸	Organic acids	有机酸	300-85-6	3	655869	495777	458362	440883	503652	516388	424303	410018	3.27673e+06	714805	743801	835048	C01089	ko00650,ko01100
Wasn000495	311.1	89.02	312.106	C11H20O10	[M-H]-	6-O-alpha-L-arabinopyranosyl-D-glucopyranose	6-O-α-L-阿拉伯吡喃糖基-D-吡喃葡萄糖	Others	其它类	Saccharides	糖类	14116-69-9	2	1.0282e+06	971020	691789	278792	181421	215051	330817	468914	437490	416107	400426	467892	C01625	-
MWS201437	247.13	86.1	246.122	C10H18N2O5	[M+H]+	Leu-Asp	L-亮氨酸-L-天冬氨酸	Amino acids and derivatives	氨基酸及其衍生物	Amino acids and derivatives	氨基酸及其衍生物	32949-40-9	3	75160.9	95899.8	76522.6	170312	196842	156691	205996	178895	162503	124534	132535	146462	-	-
Wasn001627	295.1	89.02	296.111	C11H20O9	[M-H]-	Glucosyl 2,3-Dihydroxy-2-Methylbutanoic Acid	葡萄糖基 2,3-二羟基-2-甲基丁酸	Organic acids	有机酸	Organic acids	有机酸	-	2	56425.2	57347.5	60772	48659.1	48090.7	43901.1	137313	94578.3	98013.7	69761	59072.9	65002.3	-	-
mws3133	174.08	86.06	173.069	C7H11NO4	[M+H]+	Oxaceprol	N-乙酰-L-4-羟基脯氨酸	Amino acids and derivatives	氨基酸及其衍生物	Amino acids and derivatives	氨基酸及其衍生物	33996-33-7	3	289287	357689	330828	208217	196906	223368	171206	205733	416706	229032	236368	267195	-	-
ML10181668	130.09	84.08	129.079	C6H11NO2	[M+H]+	Cycloleucine	环亮氨酸	Amino acids and derivatives	氨基酸及其衍生物	Amino acids and derivatives	氨基酸及其衍生物	52-52-8	1	6.98697e+06	7.64641e+06	8.18579e+06	4.26366e+07	5.78265e+07	4.29101e+07	4.18506e+07	2.1864e+07	2.44618e+07	3.15372e+07	3.06422e+07	3.57238e+07	C03969	-
Zmyn005252	285.24	239.24	286.251	C17H34O3	[M-H]-	3-Hydroxy-palmitic acid methyl ester	3-羟基-棕榈酸甲酯	Lipids	脂质	Free fatty acids	游离脂肪酸	51883-36-4	3	58491.9	42932.1	61954.7	28373	32270.8	23481.3	34050.7	24385.5	30500.6	30155.7	32070.6	35506	C11849	-
Zmyn000108	209.03	85.03	210.038	C6H10O8	[M-H]-	D-Saccharic acid	D-蔗糖酸	Others	其它类	Saccharides	糖类	87-73-0	1	2.64326e+06	2.79861e+06	2.60578e+06	1.83778e+06	2.89946e+06	3.03939e+06	3.20684e+06	2.43988e+06	3.50999e+06	2.16754e+06	2.23394e+06	2.52908e+06	C00818	ko00053,ko01100
Lmbn000193	103.004	59.0139	104.011	C3H4O4	[M-H]-	Tartronate semialdehyde*	羟基丙二酸半醛*	Organic acids	有机酸	Organic acids	有机酸	2480-77-5	3	68467.2	41368.1	35220.4	42327	64740.8	54993.1	33336	38237.1	283464	59708.9	69864.5	68544.4	C01146	ko00053,ko00630,ko01100
mws0262	149.01	87.01	150.016	C4H6O6	[M-H]-	L-Tartaric acid	L-酒石酸	Organic acids	有机酸	Organic acids	有机酸	87-69-4	2	239356	233764	229132	135894	132594	115334	256657	267059	280082	170101	199770	194024	C00898	ko00630,ko01100
pme0519	341.11	119.03	342.116	C12H22O11	[M-H]-	D-Sucrose*	D-蔗糖*	Others	其它类	Saccharides	糖类	57-50-1	1	1.31522e+07	1.33176e+07	1.54479e+07	1.55093e+07	1.88403e+07	1.65879e+07	1.15684e+07	1.30019e+07	1.04878e+07	1.31178e+07	1.25676e+07	1.11051e+07	C00089	ko00052,ko00500,ko01100,ko01110,ko02010
pmb0374	136.06	119.04	135.054	C5H5N5	[M+H]+	2-Aminopurine	2-氨基嘌呤	Nucleotides and derivatives	核苷酸及其衍生物	Nucleotides and derivatives	核苷酸及其衍生物	452-06-2	3	218812	370133	324878	218739	211718	241070	169324	416458	323402	236323	262202	221938	-	-
pme1178	284.1	152.06	283.092	C10H13N5O5	[M+H]+	Guanosine	鸟苷	Nucleotides and derivatives	核苷酸及其衍生物	Nucleotides and derivatives	核苷酸及其衍生物	118-00-3	1	1.60223e+06	1.63266e+06	1.91609e+06	1.27487e+06	1.66253e+06	2.02891e+06	2.0107e+06	2.41978e+06	2.24055e+06	1.63273e+06	1.80628e+06	1.52763e+06	C00387	ko00230,ko01100,ko01232,ko02010
mws0847	150.08	133.05	149.07	C6H7N5	[M+H]+	1-Methyladenine	1-甲基腺嘌呤	Nucleotides and derivatives	核苷酸及其衍生物	Nucleotides and derivatives	核苷酸及其衍生物	5142-22-3	2	52846	67934.8	124717	297442	395178	410801	54603.2	74469.1	113641	136344	158051	137354	C02216	-
pmn001686	287.22	241.22	288.23	C16H32O4	[M-H]-	10,16-Dihydroxypalmitic acid	10,16-二羟基棕榈酸	Lipids	脂质	Free fatty acids	游离脂肪酸	3233-90-7	2	5170.75	3109.93	4907.77	7430.68	5323.16	4969.11	4271.56	4566.11	35467.5	8044.99	6837.38	7110.86	C08285	ko00073
MWS201444	204.1	84.04	203.091	C7H13N3O4	[M+H]+	Gln-Gly	L-谷氨酰胺-L-甘氨酸	Amino acids and derivatives	氨基酸及其衍生物	Amino acids and derivatives	氨基酸及其衍生物	2650-65-9	3	3.50768e+06	3.77381e+06	3.60051e+06	2.94005e+06	3.6124e+06	3.28534e+06	2.72016e+06	2.71996e+06	3.15286e+06	2.9174e+06	3.46334e+06	3.29222e+06	-	-
Lmhp009802	504.31	363.29	503.301	C25H46NO7P	[M+H]+	LysoPE 20:3(2n isomer)	溶血磷脂酰乙醇胺 20:3(2n异构)	Lipids	脂质	LPE	溶血磷脂酰乙醇胺	-	3	3037.17	1973.21	2247.31	10463.9	14751.4	9568.15	3167.26	2365.68	23264.5	7287.08	8662.65	7872	-	-
Wasn001007	337.08	277.06	338.085	C12H18O11	[M-H]-	Isoascorbic acid 2-O-glucoside	异抗坏血酸 2-O-葡萄糖苷	Others	其它类	Vitamin	维生素	-	1	2.3372e+06	2.57803e+06	2.69093e+06	569864	493955	396963	1.5265e+06	1.23415e+06	1.17056e+06	1.14309e+06	1.36081e+06	1.27461e+06	-	-
mws0131	297.32	251.14	296.308	C20H40O	[M+H]+	Phytol	植醇	Lipids	脂质	Free fatty acids	游离脂肪酸	7541-49-3	3	488050	74981.2	121203	123174	105236	46219.5	50412.2	66340.7	29318.8	132406	121782	111185	C01389	-
MWS201445	215.14	116.07	214.132	C10H18N2O3	[M+H]+	Val-Pro	L-缬氨酸-L-脯氨酸	Amino acids and derivatives	氨基酸及其衍生物	Amino acids and derivatives	氨基酸及其衍生物	20488-27-1	3	87276.1	97232.6	120791	230468	258005	240583	43102.2	177063	188198	186891	157294	168914	-	-
Lmhp009384	679.39	263.24	678.383	C33H58O14	[M+H]+	1-Linoleoylglycerol-2,3-di-O-glucoside*	1-亚油酰甘油酯-2,3-二-O-葡萄糖苷*	Lipids	脂质	Glycerol ester	甘油酯	-	2	7290.59	7103.71	4125.9	9824.09	6415.1	8216.59	6240.1	4529.22	7740.53	6195.21	6013.08	7067.25	-	-
mws0256	118.09	72.08	117.079	C5H11NO2	[M+H]+	L-Valine	L-缬氨酸	Amino acids and derivatives	氨基酸及其衍生物	Amino acids and derivatives	氨基酸及其衍生物	72-18-4	3	7.72575e+06	8.13034e+06	6.283e+06	1.88548e+07	1.87256e+07	1.60403e+07	4.27508e+07	3.48859e+07	1.55381e+07	1.8948e+07	1.82789e+07	2.15361e+07	C00183	ko00280,ko00290,ko00311,ko00460,ko00770,ko00966,ko00970,ko01100,ko01110,ko01210,ko01230,ko01240,ko02010
MW0009415	137.06	91.05	136.052	C8H8O2	[M+H]+	Phenylacetic acid	苯乙酸	Organic acids	有机酸	Organic acids	有机酸	103-82-2	3	4.23462e+06	4.06297e+06	4.71367e+06	5.96998e+06	8.99163e+06	6.14233e+06	5.92816e+06	5.9499e+06	7.54226e+06	5.31969e+06	5.12222e+06	6.03958e+06	C07086	ko00360,ko01100
pmb0883	482.32	341.31	481.317	C23H48NO7P	[M+H]+	LysoPE 18:0	溶血磷脂酰乙醇胺 18:0	Lipids	脂质	LPE	溶血磷脂酰乙醇胺	69747-55-3	3	8538.05	7565.86	10131.3	12656.5	15031.2	10719.1	12871.7	11027.9	14342.6	14501.4	17294.2	15845.6	-	-
MW0157610	385.19	223.13	384.176	C15H24N6O6	[M+H]+	Thr-Gln-His	苏氨酸-谷氨酸-组氨酸	Amino acids and derivatives	氨基酸及其衍生物	Amino acids and derivatives	氨基酸及其衍生物	-	3	968652	184631	820357	23906.1	7756.76	18943.4	30305.2	31434.3	11488.7	220392	260129	255539	-	-
Zmdp000917	160.11	114.04	159.101	C6H13N3O2	[M+H]+	δ-Guanidinovaleric acid	δ-胍基新戊酸	Organic acids	有机酸	Organic acids	有机酸	462-93-1	3	27231.5	79535.5	29940.9	34970.4	45674.9	95384.6	142395	74644.8	282200	55364	60851.8	50982.2	-	-
pmb0964	366.18	204.12	365.17	C16H23N5O5	[M+H]+	Isopentenyladenine-7-N-glucoside	异戊烯基腺苷-7-N-葡萄糖苷	Nucleotides and derivatives	核苷酸及其衍生物	Nucleotides and derivatives	核苷酸及其衍生物	-	3	1.20209e+06	1.15818e+06	1.0688e+06	582722	799798	642366	924514	1.14965e+06	1.0269e+06	651196	778203	727888	-	-
Lmqn000432	333.06	333.06	334.067	C9H19O11P	[M-H]-	1-(sn-Glycero-3-phospho)-1D-myo-inositol	1-(sn-甘油-3-磷酸)-1D-肌醇	Others	其它类	Saccharides	糖类	-	1	1.04818e+06	1.01214e+06	1.62662e+06	4.65523e+06	3.98346e+06	5.31723e+06	1.10946e+06	643113	583409	2.73053e+06	3.24126e+06	3.14581e+06	-	-
MWS201439	303.15	156.08	302.138	C15H18N4O3	[M+H]+	Phe-His	L-苯丙氨酸-L-组氨酸	Amino acids and derivatives	氨基酸及其衍生物	Amino acids and derivatives	氨基酸及其衍生物	16874-81-0	3	44690.5	42521.5	70861.7	31158.2	30119.8	32915.3	41514.1	27069	41610.3	41258.1	35201.4	35764	-	-
MA10039492	173.01	71.03	174.016	C6H6O6	[M-H]-	Dehydroascorbic acid	脱氢抗坏血酸	Others	其它类	Vitamin	维生素	490-83-5	2	925921	974766	1.02973e+06	1.26341e+06	862662	9	372164	9	235553	1.30936e+06	1.56609e+06	1.47212e+06	C05422	ko00053,ko00480,ko01100
mws0567	146.09	87.04	145.085	C5H11N3O2	[M+H]+	4-Guanidinobutyric acid	4-胍基丁酸	Organic acids	有机酸	Organic acids	有机酸	463-00-3	3	2.31014e+06	2.06311e+06	2.02771e+06	415760	326211	429722	1.05095e+06	1.53647e+06	1.2652e+06	910595	1.03594e+06	1.08749e+06	C01035	ko00330,ko01100
MW0146116	545.33	329.16	544.322	C24H44N6O8	[M+H]+	Asp-Gly-Lys-Ile-Leu	Asp-Gly-Lys-Ile-Leu	Amino acids and derivatives	氨基酸及其衍生物	Amino acids and derivatives	氨基酸及其衍生物	-	3	29349.5	34635.9	30952.7	13635.4	15506.6	16351.8	46418.9	65782.1	55989.3	33800.9	38739.4	40276.6	-	-
MWS2010	451.11	163.05	226.059	C9H10N2O5	[2M-H]-	3-nitro-L-tyrosine	3-硝基-L-酪氨酸	Amino acids and derivatives	氨基酸及其衍生物	Amino acids and derivatives	氨基酸及其衍生物	621-44-3	3	19598.1	17387.1	22465.2	33022.7	34616.5	40595.8	27974.8	22531.9	29277.6	23687.8	25096.1	20973.8	-	-
Zmgn000447	184.98	78.96	185.993	C3H7O7P	[M-H]-	3-Phospho-D-glyceric acid	3-磷酸-D-甘油酸	Others	其它类	Saccharides	糖类	820-11-1	3	383422	443940	395975	1.23182e+06	1.36989e+06	2.00396e+06	705572	620150	1.28906e+06	683875	819955	759613	C00197	ko00010,ko00030,ko00260,ko00270,ko00561,ko00630,ko00710,ko01100,ko01110,ko01200,ko01230,ko01240
pme0534	195.05	75.01	196.058	C6H12O7	[M-H]-	Gluconic acid	葡萄糖酸	Others	其它类	Saccharides	糖类	526-95-4	1	2.75533e+06	2.95397e+06	2.67771e+06	1.52767e+06	1.82913e+06	1.82323e+06	4.36782e+06	2.14504e+06	2.75067e+06	2.20452e+06	2.6247e+06	2.54058e+06	C00257	ko00030,ko01100,ko01110,ko01200
MW0146229	467.19	305.14	466.185	C24H26N4O6	[M+H]+	Asp-Phe-Trp	L-天冬氨酰-L-苯丙氨酰-L-色氨酸	Amino acids and derivatives	氨基酸及其衍生物	Amino acids and derivatives	氨基酸及其衍生物	-	3	676686	547622	625036	756658	1.00478e+06	947242	1.3936e+06	763470	1.43993e+06	874346	881110	1.0233e+06	-	-
mws0344	165.04	75.01	166.048	C5H10O6	[M-H]-	D-Xylonic acid	D-木糖酸	Others	其它类	Saccharides	糖类	526-91-0	1	1.09267e+07	1.15901e+07	1.01408e+07	4.2136e+06	2.99236e+06	3.56636e+06	6.15278e+06	5.6946e+06	1.12896e+07	8.64532e+06	1.03346e+07	9.89279e+06	C00502	ko00040,ko01100
mws0208	145.051	101.061	146.058	C6H10O4	[M-H]-	Adipic Acid*	己二酸*	Organic acids	有机酸	Organic acids	有机酸	124-04-9	3	135622	143008	152818	109853	133223	125969	136028	192626	229566	129543	145941	155429	C06104	ko01100
pmb2643	225.19	207.18	226.193	C14H26O2	[M-H]-	Myristoleic acid	肉豆蔻油酸	Lipids	脂质	Free fatty acids	游离脂肪酸	544-64-9	3	3004.33	3135.16	3185.62	2779.86	3790.17	2681.37	33577.4	3558.39	7071.67	5281.38	5523.94	6278.29	C08322	-
MW0153186	585.28	407.24	584.281	C25H40N6O10	[M+H]+	Lys-Tyr-Thr-Ser-Ser	Lys-Tyr-Thr-Ser-Ser	Amino acids and derivatives	氨基酸及其衍生物	Amino acids and derivatives	氨基酸及其衍生物	-	3	156203	165015	112014	57095	57293.2	67548.7	69688.3	68179.9	53115.1	84983.3	101191	98704.8	-	-
MWS2430	241.22	241.21	242.225	C15H30O2	[M-H]-	13-methylmyristic acid	13-甲基十四烷酸	Lipids	脂质	Free fatty acids	游离脂肪酸	2485-71-4	1	411868	225890	413828	274502	330237	212574	1.35173e+06	156392	271260	410200	489645	432848	-	-
Walp004906	262.24	88.08	261.23	C14H31NO3	[M+H]+	2-Aminotetradecane-1,11,13-triol	2-氨基十四烷-1,11,13-三醇	Lipids	脂质	Sphingolipids	鞘脂	-	3	23703.2	30259.1	34783.7	30373.6	31609.3	35222.5	33074.4	32760.7	14360.8	29074.7	25696.8	30896.3	-	-
Wafn002379	425.17	341.11	426.174	C17H30O12	[M-H]-	4-(3-Methylbutanoyl)Sucrose	4-(3-甲基丁酰基)蔗糖	Others	其它类	Saccharides	糖类	-	3	11845.3	11030.8	14107.6	10696.5	6115.08	12788.5	6767.83	7578.36	9495.39	9302.14	9418.92	10945.2	-	-
Zmzn000078	168.99	78.96	169.998	C3H7O6P	[M-H]-	Dihydroxyacetone phosphate	磷酸二羟基丙酮	Others	其它类	Saccharides	糖类	57-04-5	2	30130.2	17045	12650.1	49992.5	51931.3	60761.3	23906	24596.9	63717.2	16495.4	18923.2	15938.1	C00111	ko00010,ko00040,ko00051,ko00052,ko00561,ko00562,ko00564,ko00640,ko00710,ko00760,ko01100,ko01110,ko01200,ko01230
MW0158232	389.18	209.15	388.175	C19H24N4O5	[M+H]+	Trp-Pro-Ser	色氨酸-脯氨酸-丝氨酸	Amino acids and derivatives	氨基酸及其衍生物	Amino acids and derivatives	氨基酸及其衍生物	-	3	299247	413474	275026	84289.2	57634.5	126810	159802	186559	177055	145377	173909	168861	-	-
pmb2799	295.23	195.14	296.235	C18H32O3	[M-H]-	12,13-Epoxy-9-Octadecenoic Acid	12,13-环氧-9-十八碳烯酸	Lipids	脂质	Free fatty acids	游离脂肪酸	6799-85-5	3	10820.6	10144.8	9105.15	9990.13	9175.45	8863.02	11524.7	7701.75	7517.16	9276.33	7688.44	8690.17	C14826	ko00591,ko01100
mws0863	213.02	96.97	214.024	C5H11O7P	[M-H]-	2-Deoxyribose-5'-phosphate	2-脱氧核糖-5'-磷酸	Nucleotides and derivatives	核苷酸及其衍生物	Nucleotides and derivatives	核苷酸及其衍生物	102916-66-5	3	295947	333440	247085	23711.1	34865.6	21590.1	56478.2	87172.1	56239.5	126406	124160	146945	C00673	ko00030,ko01100
Lmgn002091	173.05	93.03	174.053	C7H10O5	[M-H]-	2-Methyl-3-oxoadipic acid*	2-甲基-3-氧代己二酸*	Organic acids	有机酸	Organic acids	有机酸	-	3	93375.3	86506.9	90161.6	39776.4	38539.5	37932.3	30139.6	54351.8	42037.9	45197.2	52198.9	54419.3	C18307	-
Zmyn000083	338.99	78.96	339.996	C6H14O12P2	[M-H]-	D-Glucose 1,6-bisphosphate	D-葡萄糖-1,6-二磷酸	Others	其它类	Saccharides	糖类	10139-18-1	3	7210.9	2545	8448.95	7435.47	12787.9	22452.1	12440.5	8711.47	18676.3	10123.3	8661.75	10375.2	C01231	ko00500,ko01100
MWS1771	196.1	91.05	195.089	C10H13NO3	[M+H]+	L-Tyrosine methyl ester	L-酪氨酸甲酯	Amino acids and derivatives	氨基酸及其衍生物	Amino acids and derivatives	氨基酸及其衍生物	1080-06-4	3	1.00006e+06	1.03009e+06	1.0253e+06	3.4549e+06	3.13716e+06	3.10399e+06	3.93376e+06	2.69068e+06	2.33315e+06	2.39711e+06	2.02277e+06	2.0562e+06	C03404	-
pme2529	163.06	101.02	164.069	C6H12O5	[M-H]-	1,5-Anhydro-D-glucitol	1,5-酐-D-山梨糖醇	Others	其它类	Saccharides	糖类	154-58-5	3	101499	96588	102316	81887.1	108943	72575.8	139025	157851	128188	104545	125219	108903	C07326	-
Lmbn000198	133.01	71.01	134.022	C4H6O5	[M-H]-	3-Dehydro-L-Threonic Acid	3-脱氢-L-苏糖酸	Others	其它类	Saccharides	糖类	-	1	5.4655e+07	4.34554e+07	5.43284e+07	4.73189e+07	4.31803e+07	4.17882e+07	3.18173e+07	3.60013e+07	5.08695e+07	3.58761e+07	4.22521e+07	4.30055e+07	C03064	ko00053,ko01100
MW0140156	345.24	275.2	344.235	C22H32O3	[M+H]+	19(20)-EpDPE	19(20)-EpDPE	Lipids	脂质	Free fatty acids	游离脂肪酸	-	3	85753.8	12425.6	89550.8	2854.74	1978.35	1281.79	10271.3	1223.38	9	20324.7	22035.8	24633.8	-	-
pma1751	286.09	124.04	285.085	C12H15NO7	[M+H]+	N-(beta-D-Glucosyl)nicotinate	N-葡萄糖基烟酸	Others	其它类	Vitamin	维生素	-	3	1.34852e+06	1.59754e+06	1.28938e+06	752181	875480	718379	1.73655e+06	1.37177e+06	2.29947e+06	1.10421e+06	1.28651e+06	1.08057e+06	-	-
MWS0274	165.06	119.05	166.063	C9H10O3	[M-H]-	DL-3-Phenyllactic acid	DL-3-苯基乳酸	Organic acids	有机酸	Organic acids	有机酸	828-01-3	1	159981	122457	154418	244972	211338	188195	327910	534629	462198	266629	324057	303093	-	-
pmc0066	333.06	137.05	332.052	C10H13N4O7P	[M+H]+	2'-Deoxyinosine-5'-monophosphate	2'-脱氧肌苷-5'-单磷酸	Nucleotides and derivatives	核苷酸及其衍生物	Nucleotides and derivatives	核苷酸及其衍生物	3393-18-8	3	1.69618e+06	1.49352e+06	1.53557e+06	2.41981e+06	1.97451e+06	2.94668e+06	1.31139e+06	1.26231e+06	1.09078e+06	2.17741e+06	2.64672e+06	2.39328e+06	C06196	ko00230,ko01232
pme2743	194.08	91.05	193.074	C10H11NO3	[M+H]+	N-Phenylacetylglycine	N-苯乙酰甘氨酸	Amino acids and derivatives	氨基酸及其衍生物	Amino acids and derivatives	氨基酸及其衍生物	500-98-1	3	99985.9	130844	74310.9	134278	121856	120550	93805.8	155459	119619	107648	123990	103304	C05598	ko00360
mws0752	185.15	185.16	186.162	C11H22O2	[M-H]-	Undecylic Acid	十一烷酸	Lipids	脂质	Free fatty acids	游离脂肪酸	112-37-8	1	2.04755e+06	2.36027e+06	2.30558e+06	2.06652e+06	2.33547e+06	2.23902e+06	2.09575e+06	2.24814e+06	2.18202e+06	2.15585e+06	2.40211e+06	1.97618e+06	C17715	-
MWS0811	130.09	84.08	129.079	C6H11NO2	[M+H]+	L-Pipecolic Acid	L-哌啶酸	Organic acids	有机酸	Organic acids	有机酸	3105-95-1	1	2.25182e+06	2.53731e+06	2.78422e+06	2.16675e+07	3.60417e+07	2.36023e+07	2.05655e+07	8.7599e+06	9.0099e+06	1.36181e+07	1.31991e+07	1.58012e+07	C00408	ko00310,ko00960,ko01100,ko01110
pme3732	244.09	112.05	243.085	C9H13N3O5	[M+H]+	Cytidine	胞苷	Nucleotides and derivatives	核苷酸及其衍生物	Nucleotides and derivatives	核苷酸及其衍生物	65-46-3	3	617713	914675	862319	515836	582789	769306	583470	968185	1.11085e+06	771289	748422	638643	C00475	ko00240,ko01100,ko01232,ko02010
Lmbn001467	158.08	116.07	159.089	C7H13NO3	[M-H]-	5-Acetamidopentanoic Acid	5-乙酰氨基戊酸	Organic acids	有机酸	Organic acids	有机酸	1072-10-2	3	236759	212519	250433	260713	311799	96196.8	191158	111015	127211	186782	221507	224010	C03087	ko00310,ko01100
Zmyn000247	147.03	57.03	148.037	C5H8O5	[M-H]-	2-Hydroxyglutaric Acid*	2-羟基戊二酸*	Organic acids	有机酸	Organic acids	有机酸	13095-48-2	2	586907	634450	693078	1.19129e+06	1.43621e+06	1.55698e+06	702943	1.02803e+06	1.3028e+06	769979	850958	938866	C03196	ko00310,ko01100
MW0102995	387.16	59.01	388.173	C18H28O9	[M-H]-	2-[(1R,2R)-3-oxo-2-[(Z)-5-[3,4,5-trihydroxy-6-(hydroxymethyl)oxan-2-yl]oxypent-2-enyl]cyclopentyl]acetic acid	2-[(1R,2R)-3-oxo-2-[(Z)-5-[3,4,5-trihydroxy-6-(hydroxymethyl)oxan-2-yl]oxypent-2-enyl]cyclopentyl]acetic acid	Lipids	脂质	Free fatty acids	游离脂肪酸	-	3	210531	202283	169384	24305.6	25115.3	14165.8	182495	212970	163370	139610	150119	169775	-	-
MW0145662	525.28	342.09	524.271	C22H36N8O7	[M+H]+	Asn-Ala-Leu-Ala-His	Asn-Ala-Leu-Ala-His	Amino acids and derivatives	氨基酸及其衍生物	Amino acids and derivatives	氨基酸及其衍生物	-	3	23687.4	44297	26716	17364.1	11207	14710.5	25864.2	11748	11601.9	17929.7	16105.3	19696	-	-
pmb3079	300.05	96.97	301.056	C8H16NO9P	[M-H]-	N-Acetyl-D-glucosamine-1-phosphate	N-乙酰-D-葡萄糖胺-1-磷酸	Others	其它类	Saccharides	糖类	6866-69-9	3	32706.6	36685.2	36787.1	61691.1	53108.1	65007.8	42387.3	28506.4	52779	57289.8	61986.6	69803.2	C04256	-
mws2104	193.07	59.01	194.079	C7H14O6	[M-H]-	D-Pinitol	D-松醇	Others	其它类	Saccharides	糖类	10284-63-6	2	738649	858496	814437	672477	663530	639636	1.61649e+06	1.12916e+06	1.1319e+06	642148	784769	705723	C03844	-
pme1194	228.1	112.05	227.091	C9H13N3O4	[M+H]+	2'-Deoxycytidine	2'-脱氧胞苷	Nucleotides and derivatives	核苷酸及其衍生物	Nucleotides and derivatives	核苷酸及其衍生物	951-77-9	3	49522.7	56165.1	74601.4	97051.1	126969	104950	95121.9	130589	130034	103213	84885.2	99332.8	C00881	ko00240,ko01100,ko01232,ko02010
pme2165	155.01	111.02	156.017	C5H4N2O4	[M-H]-	Orotic acid (Vitamin B13)	乳清酸 (维生素 B13)	Others	其它类	Vitamin	维生素	65-86-1	3	177734	200899	373187	255995	302951	276353	237525	324641	184995	223141	251538	273435	C00295	ko00240,ko01100,ko01240
mws0736	189.123	86.0964	188.116	C8H16N2O3	[M+H]+	N-Glycyl-L-leucine*	N-甘氨酰-L-亮氨酸*	Amino acids and derivatives	氨基酸及其衍生物	Amino acids and derivatives	氨基酸及其衍生物	869-19-2	3	94736.8	70313.7	81210	380297	409850	343607	309814	207415	219634	197424	238775	206790	C02155	-
MW0109316	416.19	152.07	415.186	C20H25N5O5	[M+H]+	Pro-His-Tyr	脯氨酰-组氨酰-酪氨酸	Amino acids and derivatives	氨基酸及其衍生物	Amino acids and derivatives	氨基酸及其衍生物	-	3	210928	274001	209132	194168	93784.8	112904	65179.7	76601.1	72254	112240	137499	129950	-	-
MWS201480	253.12	136.08	252.111	C12H16N2O4	[M+H]+	Tyr-Ala	L-酪氨酸-L-丙氨酸	Amino acids and derivatives	氨基酸及其衍生物	Amino acids and derivatives	氨基酸及其衍生物	730-08-5	3	26171.7	21120.2	28618.3	19232.4	22632.1	24695.1	29666.3	15148.4	22752.9	24491.6	19923.1	22308.3	-	-
Zmyn000230	147.03	57.03	148.037	C5H8O5	[M-H]-	2-Dehydro-3-deoxy-L-arabinonate*	2-脱氢-3-脱氧-L-阿拉伯糖*	Others	其它类	Saccharides	糖类	-	2	661872	610387	623388	1.24847e+06	1.48451e+06	1.7107e+06	472364	987936	1.1428e+06	800566	966532	959378	C00684	ko00053,ko01100
MWS201436	248.16	84.08	247.153	C10H21N3O4	[M+H]+	Lys-Thr	L-赖氨酸-L-苏氨酸	Amino acids and derivatives	氨基酸及其衍生物	Amino acids and derivatives	氨基酸及其衍生物	97791-84-9	3	57007.7	69560.9	64128.4	85853.9	78566.5	70641	64021.3	65404.5	76625.6	71275.7	58173.9	68084.4	-	-
pmf0293	269.29	209.23	270.292	C18H38O	[M-H]-	1-Octadecanol	正十八醇	Lipids	脂质	Free fatty acids	游离脂肪酸	112-92-5	3	408078	393431	396764	403070	380827	388744	370782	370637	390122	339298	377127	417900	-	-
MWS201465	295.13	120.08	294.122	C14H18N2O5	[M+H]+	Glu-Phe	L-谷氨酸-L-苯丙氨酸	Amino acids and derivatives	氨基酸及其衍生物	Amino acids and derivatives	氨基酸及其衍生物	20556-22-3	2	17975.9	22655.3	28211.4	81644.9	65660.8	66931.8	41048.7	43838.8	48902.7	37131.6	39279.2	45276.9	-	-
Zmdn001564	293.11	164.07	294.122	C14H18N2O5	[M-H]-	γ-Glutamylphenylalanine	γ-谷氨酰胺苯丙氨酸	Amino acids and derivatives	氨基酸及其衍生物	Amino acids and derivatives	氨基酸及其衍生物	7432-24-8	3	9	9	9	7636.57	10096	5427.73	56067.9	18822	10246.1	13891.6	12160.8	14997.9	-	-
pme2266	245.1	227.08	244.088	C10H16N2O3S	[M+H]+	Biotin	D-生物素	Others	其它类	Vitamin	维生素	58-85-5	3	51310.8	60504.2	51190.2	31742.7	45755.3	38850.3	36759.9	50788.6	72400.8	36786.6	45095.3	43432	C00120	ko00780,ko01100,ko01240,ko02010
pme1228	221.09	204.07	220.085	C11H12N2O3	[M+H]+	5-Hydroxy-L-tryptophan	5-羟基-L-色氨酸	Amino acids and derivatives	氨基酸及其衍生物	Amino acids and derivatives	氨基酸及其衍生物	4350-09-8	3	41005.2	65331.7	123181	216298	357148	360478	378843	156928	197837	241100	199364	204749	C00643	ko00380,ko01100
pme3163	289.03	96.97	290.04	C7H15O10P	[M-H]-	D-Sedoheptuiose 7-phosphate	D-景天庚酮糖 7-磷酸	Others	其它类	Saccharides	糖类	2646-35-7	3	1.86939e+06	1.97662e+06	2.52625e+06	9.0302e+06	9.22375e+06	8.75663e+06	2.29425e+06	1.64463e+06	2.64954e+06	4.73862e+06	5.15056e+06	5.83841e+06	-	-
mws0874	346.06	211	347.063	C10H14N5O7P	[M-H]-	3'-Adenylic Acid	3'-腺嘌呤核苷酸	Nucleotides and derivatives	核苷酸及其衍生物	Nucleotides and derivatives	核苷酸及其衍生物	84-21-9	2	6414.2	6460.99	10295.4	36316.2	30726.9	30817.6	18321.7	20915.8	21826.5	13405.3	15240.3	16604.3	C01367	ko00230,ko01100
MWSslk140	192.07	56.05	191.062	C7H13NO3S	[M+H]+	N-Acetyl-L-Methionine	N-乙酰-L-蛋氨酸	Amino acids and derivatives	氨基酸及其衍生物	Amino acids and derivatives	氨基酸及其衍生物	65-82-7	3	5944.97	6767.86	5888.73	16253.8	21020	21673.3	11564.9	9863.33	5508.71	9765.67	9492.65	11508.7	C02712	-
MWS1912	227.16	153.13	226.157	C13H22O3	[M+H]+	Methyl dihydrojasmonate	二氢茉莉酮酸甲酯	Organic acids	有机酸	Organic acids	有机酸	24851-98-7	3	5431.87	4067.85	3248.12	5121.99	4132.09	4363.42	3230.33	4458.56	4205.47	3568.8	4421.17	4121.22	-	-
Lmsn000381	341.11	89.02	342.116	C12H22O11	[M-H]-	D-Maltose*	D-麦芽糖*	Others	其它类	Saccharides	糖类	69-79-4	1	2.08697e+07	1.42835e+07	2.05651e+07	2.42486e+07	2.42095e+07	2.42714e+07	1.00403e+07	1.5881e+07	15412811	1.57337e+07	1.79015e+07	1.44622e+07	C01971	-
MWS4296	223.11	120.08	222.1	C11H14N2O3	[M+H]+	Glycylphenylalanine	甘氨酰苯基丙氨酸	Amino acids and derivatives	氨基酸及其衍生物	Amino acids and derivatives	氨基酸及其衍生物	3321-03-7	3	72968.2	70900.5	86919.4	515036	568535	505654	262909	247342	219890	195142	163694	201830	-	-
mws1050	148.06	88.04	147.053	C5H9NO4	[M+H]+	O-Acetylserine	O-乙酰丝氨酸	Amino acids and derivatives	氨基酸及其衍生物	Amino acids and derivatives	氨基酸及其衍生物	5147-00-2	3	254030	204566	242109	209872	220240	278376	317821	319892	1.07369e+06	308741	268647	334724	C00979	ko00270,ko00908,ko00920,ko01100,ko01110,ko01200,ko01230,ko04122
pmc0281	400.15	136.06	399.139	C15H21N5O8	[M+H]+	Ribosyladenosine	核糖腺苷	Nucleotides and derivatives	核苷酸及其衍生物	Nucleotides and derivatives	核苷酸及其衍生物	-	3	850756	1.10331e+06	1.08395e+06	1.23203e+06	1.2878e+06	1.30224e+06	1.29326e+06	1.2214e+06	1.4762e+06	1.18012e+06	962451	1.16282e+06	-	-
MW0158384	439.23	261.18	438.223	C19H30N6O6	[M+H]+	Tyr-Arg-Thr	酪氨酸-精氨酸-苏氨酸	Amino acids and derivatives	氨基酸及其衍生物	Amino acids and derivatives	氨基酸及其衍生物	-	3	135158	147543	135768	19748.4	19959	18456.5	55482	65948.9	35664.8	59103.1	73359.4	64311.8	-	-
MW0146032	453.21	291.16	452.202	C19H28N6O7	[M+H]+	Asp-Arg-Tyr	L-天冬氨酰-L-精氨酰-L-酪氨酸	Amino acids and derivatives	氨基酸及其衍生物	Amino acids and derivatives	氨基酸及其衍生物	-	3	399882	493234	438481	344346	289633	339369	313043	245622	282725	271742	324161	336637	-	-
MW0148078	409.16	391.15	408.147	C18H24N4O5S1	[M+H]+	Cys-Trp-Thr	半胱氨酸-色氨酸-苏氨酸	Amino acids and derivatives	氨基酸及其衍生物	Amino acids and derivatives	氨基酸及其衍生物	-	3	999393	1.79672e+06	1.27e+06	1.38009e+06	1.08993e+06	1.33436e+06	1.55124e+06	2.25299e+06	2.00338e+06	1.14622e+06	1.42721e+06	1.25751e+06	-	-
pme1216	122.02	78.03	123.032	C6H5NO2	[M-H]-	2-Picolinic acid	2-吡啶甲酸	Organic acids	有机酸	Organic acids	有机酸	98-98-6	3	37966.7	29580.4	32624.1	36537.7	38615.4	27607.3	24786.5	42202.8	28985.2	30142.8	36471.1	30389.4	C10164	ko00380,ko01100
pme0274	132.1	69.07	131.095	C6H13NO2	[M+H]+	6-Aminocaproic acid	6-氨基己酸	Organic acids	有机酸	Organic acids	有机酸	60-32-2	3	1.80033e+06	1.71643e+06	1.36451e+06	7.22072e+06	7.52879e+06	6.66183e+06	1.76557e+07	9.87465e+06	5.29529e+06	5.45918e+06	5.64039e+06	6.6779e+06	C02378	ko01100
MWS201458	279.17	120.09	278.163	C15H22N2O3	[M+H]+	Phe-Ile	L-苯丙氨酸-L-异亮氨酸	Amino acids and derivatives	氨基酸及其衍生物	Amino acids and derivatives	氨基酸及其衍生物	22951-94-6	3	14836.3	12143.4	13638	62325.7	52944.1	40293.2	30805.9	30055.2	22839.8	28835.3	34681.5	28683.1	-	-
Lmhp007598	534.36	184.07	533.348	C27H52NO7P	[M+H]+	LysoPC 19:2(2n isomer)	溶血磷脂酰胆碱 19:2(2n异构)	Lipids	脂质	LPC	溶血磷脂酰胆碱	-	3	54307.4	24953.8	41454.8	42172.9	51285.9	40981.9	28799.5	20227.3	87407.5	34467.9	39835.5	43163.8	-	-
Lmrn002746	131.07	85.07	132.079	C6H12O3	[M-H]-	2-Hydroxy-4-methylpentanoic acid	2-羟基-4-甲基戊酸	Organic acids	有机酸	Organic acids	有机酸	498-36-2	1	231232	154368	223314	343907	359391	383715	352736	424841	748131	261535	317214	322857	-	-
Lmqp000329	296.07	104.11	295.057	C8H14N3O7P	[M+H]+	5-Aminoimidazole ribonucleotide	5-氨基咪唑核糖核苷酸	Nucleotides and derivatives	核苷酸及其衍生物	Nucleotides and derivatives	核苷酸及其衍生物	25635-88-5	1	203153	164698	322388	944712	1.18304e+06	1.23889e+06	657251	349488	365748	508111	623797	525789	-	-
pme0243	131.035	87.0452	132.042	C5H8O4	[M-H]-	Glutaric acid*	戊二酸*	Organic acids	有机酸	Organic acids	有机酸	110-94-1	3	894226	818331	1.0102e+06	1.2697e+06	1.65835e+06	1.51363e+06	2.83143e+06	3.94154e+06	4.01703e+06	1.57989e+06	1.76149e+06	1.98048e+06	C00489	ko00071,ko00310,ko01100
pmf0289	336.17	148.06	335.159	C15H21N5O4	[M+H]+	Riboprine	利波腺苷	Nucleotides and derivatives	核苷酸及其衍生物	Nucleotides and derivatives	核苷酸及其衍生物	7724-76-7	3	22421.1	30460.8	33757.7	40782.9	37364.8	43183.5	39384.6	25833.7	16323.3	29495	36096.9	30249	C16427	ko00908,ko01110
MW0145904	371.17	133.1	370.16	C14H22N6O6	[M+H]+	Asn-Thr-His	L-天冬酰胺-L-苏氨酰-L-组氨酸	Amino acids and derivatives	氨基酸及其衍生物	Amino acids and derivatives	氨基酸及其衍生物	-	3	292071	410816	199370	97698.5	66783.2	69586.7	155933	191694	153186	185505	206200	164208	-	-
pme3961	252.11	136.06	251.102	C10H13N5O3	[M+H]+	2'-Deoxyadenosine*	2'-脱氧腺苷*	Nucleotides and derivatives	核苷酸及其衍生物	Nucleotides and derivatives	核苷酸及其衍生物	958-09-8	2	57457.3	93470	77451.1	123454	124512	91640	81179.7	99987.2	122978	102180	87378.9	82379.3	C00559	ko00230,ko01100,ko01232,ko02010
MW0149662	389.18	167.07	388.171	C14H24N6O7	[M+H]+	Gln-Gln-Asn	谷酰氨-谷酰氨-天门冬酰氨	Amino acids and derivatives	氨基酸及其衍生物	Amino acids and derivatives	氨基酸及其衍生物	-	3	618122	844260	622770	59977.7	49809.9	55438.8	224512	402800	281546	383914	314671	319727	-	-
Lmhp009464	466.29	325.27	465.286	C22H44NO7P	[M+H]+	LysoPE 17:1(2n isomer)	溶血磷脂酰乙醇胺 17:1(2n异构)	Lipids	脂质	LPE	溶血磷脂酰乙醇胺	-	3	12796.2	5471.79	10145.4	13322.3	13916.6	13739.9	3861.41	2850.48	18988.9	13977.8	11406.5	11694.5	-	-
pmb2873	214.09	153.07	215.095	C13H13NO2	[M-H]-	3-(2-Naphthyl)-L-alanine	3-(2-萘基)-L-丙氨酸	Amino acids and derivatives	氨基酸及其衍生物	Amino acids and derivatives	氨基酸及其衍生物	58438-03-2	3	5065.53	3357.22	6992.77	4617.91	4797.25	5138.05	2809.5	1632.46	1253.26	3321.28	2892.16	3638.44	-	-
pme0490	124.04	78.03	123.032	C6H5NO2	[M+H]+	Nicotinic acid (Vitamin B3)	烟酸 (维生素 B3)	Others	其它类	Vitamin	维生素	59-67-6	2	108453	115551	114257	85581.5	173686	136011	190560	81608.6	103886	121908	125486	149770	C00253	ko00760,ko00960,ko01100,ko01110,ko01240
mws0854	163.061	59.0139	164.069	C6H12O5	[M-H]-	Rhamnose*	鼠李糖*	Others	其它类	Saccharides	糖类	3615-41-6	3	65785.8	64612.2	87303.6	92172.9	113943	105926	91364.1	302340	113798	81818.8	95672.6	102952	C00507	ko00051,ko01100
mws5038	341.11	89.02	342.116	C12H22O11	[M-H]-	Isomaltulose*	异麦芽酮糖*	Others	其它类	Saccharides	糖类	13718-94-0	1	1.45882e+07	2.23393e+07	1.91441e+07	1.27991e+07	1.68213e+07	1.42654e+07	1.24388e+07	1.21256e+07	1.52979e+07	1.56319e+07	1.83815e+07	1.96587e+07	C01742	-
Lmbn003524	171.1	99.08	172.11	C9H16O3	[M-H]-	9-Oxononanoic acid	9-氧代壬酸	Organic acids	有机酸	Organic acids	有机酸	2553-17-5	3	12469.6	12004.4	12615.3	11050.8	10749.2	8622.61	8926.7	8029.81	8540.04	9371.04	11145.1	11771.1	C16322	ko00592,ko01110
MW0151164	439.16	395.17	438.154	C22H22N4O6	[M+H]+	His-HoPhe-OH	His-HoPhe-OH	Amino acids and derivatives	氨基酸及其衍生物	Amino acids and derivatives	氨基酸及其衍生物	-	3	990423	957065	862356	2.75573e+06	3.00522e+06	2.30239e+06	680216	850305	1.15552e+06	1.19298e+06	1.46586e+06	1.47576e+06	-	-
MW0149953	493.17	205.05	492.17	C18H28N4O12	[M+H]+	Glu-Asp-Thr-Glu	谷氨酸-天门冬氨酸-苏氨酸-谷氨酸	Amino acids and derivatives	氨基酸及其衍生物	Amino acids and derivatives	氨基酸及其衍生物	-	3	60315.5	67995	63559.7	11924.6	10510	10110.5	27458.3	69111.8	93691.7	56785.2	46596.8	46660.7	-	-
Lmhp008273	438.26	297.24	437.254	C20H40NO7P	[M+H]+	LysoPE 15:1(2n isomer)	溶血磷脂酰乙醇胺 15:1(2n异构)	Lipids	脂质	LPE	溶血磷脂酰乙醇胺	-	3	4510.68	6669.24	6652.41	5147.01	4946.72	5004.59	8293.48	4280.27	7273.73	6484.97	5129.6	6049.89	-	-
pme0253	174.11	86.1	173.105	C8H15NO3	[M+H]+	N-Acetyl-L-leucine	N-乙酰-L-亮氨酸	Amino acids and derivatives	氨基酸及其衍生物	Amino acids and derivatives	氨基酸及其衍生物	1188-21-2	3	25221.1	17885.8	15812.2	23256.5	34328.9	32590.2	30083.2	40562.6	31899.4	28555.3	25470	22477.2	C02710	-
pme3011	104.07	69.03	103.063	C4H9NO2	[M+H]+	γ-Aminobutyric acid	γ-氨基丁酸	Organic acids	有机酸	Organic acids	有机酸	56-12-2	3	399450	450445	385371	258972	678935	125262	1.69667e+06	802051	729556	527001	644738	661458	C00334	ko00250,ko00330,ko00410,ko00650,ko00760,ko01100
MW0151410	679.34	205.1	678.334	C30H46N8O10	[M+H]+	Ile-Glu-Arg-Asp-Phe	Ile-Glu-Arg-Asp-Phe	Amino acids and derivatives	氨基酸及其衍生物	Amino acids and derivatives	氨基酸及其衍生物	-	3	21657.8	32421.9	4308.05	22270.8	21154.4	10746.5	30535.2	25972.3	31707.2	27657.3	24240.9	21749.8	-	-
pmb2922	565.05	323.03	566.055	C15H24N2O17P2	[M-H]-	Uridine 5'-diphospho-D-glucose	尿苷 5'-二磷酸-D-葡萄糖	Nucleotides and derivatives	核苷酸及其衍生物	Nucleotides and derivatives	核苷酸及其衍生物	133-89-1	1	1.72054e+06	1.65302e+06	1.13992e+06	2.46957e+06	2.41434e+06	2.23095e+06	1.92849e+06	1.74363e+06	2.45327e+06	1.50421e+06	1.82458e+06	1.90361e+06	C00029	ko00040,ko00052,ko00053,ko00500,ko00520,ko00524,ko00561,ko00908,ko01100,ko01110,ko01240,ko01250
pme3337	384.12	252.07	383.108	C14H17N5O8	[M+H]+	Succinyladenosine	琥珀酰腺苷	Nucleotides and derivatives	核苷酸及其衍生物	Nucleotides and derivatives	核苷酸及其衍生物	4542-23-8	3	1.32158e+06	1.09888e+06	1.48781e+06	738407	771560	785697	613574	402253	437441	620395	707761	791976	-	-
Zmzn000113	146.05	102.06	147.053	C5H9NO4	[M-H]-	L-threo-3-Methylaspartate	L-苏式-3-甲基天冬氨酸	Amino acids and derivatives	氨基酸及其衍生物	Amino acids and derivatives	氨基酸及其衍生物	6061-13-8	1	1.44476e+06	1.45983e+06	1.20877e+06	3.2052e+06	3.39754e+06	3.20889e+06	3.51226e+06	3.35002e+06	2.3857e+06	2.29107e+06	2.40647e+06	2.86992e+06	C03618	ko00630,ko00660,ko01100,ko01200
Hmfn000531	175.02	87.01	176.032	C6H8O6	[M-H]-	L-Ascorbic acid (Vitamin C)	抗坏血酸 (维生素 C)	Others	其它类	Vitamin	维生素	50-81-7	2	330794	226621	353755	266929	254778	445490	598727	574043	1.60822e+06	351750	394478	308703	C00072	ko00053,ko00480,ko01100,ko01110,ko01240
MWS201424	246.15	86.1	245.138	C10H19N3O4	[M+H]+	Ile-Asn	L-异亮氨酸-L-天冬酰胺	Amino acids and derivatives	氨基酸及其衍生物	Amino acids and derivatives	氨基酸及其衍生物	59652-59-4	3	12791.4	23214.7	26136.7	44517.8	36666.1	43508.4	46648.4	45845.3	44750.4	44039.5	37902	34665.2	-	-
MWS201434	269.16	156.08	268.154	C12H20N4O3	[M+H]+	Ile-His	L-异亮氨酸-L-组氨酸	Amino acids and derivatives	氨基酸及其衍生物	Amino acids and derivatives	氨基酸及其衍生物	97284-12-3	2	22328.5	25757.6	13933.7	31524.9	32432.1	37739.5	47654.5	42890.4	30816	28791.6	33364	26237.4	-	-
MW0123524	347.02	143	348.033	C12H12O12	[M-H]-	Dehydro-L-(+)-ascorbic acid dimer	脱氢-L-(+)-抗坏血酸二聚体	Organic acids	有机酸	Organic acids	有机酸	72691-25-9	3	1.0326e+06	1.25416e+06	1.80902e+06	1.48005e+06	1.08937e+06	1.16855e+06	914245	629582	1.5591e+06	1.14265e+06	1.35614e+06	1.45976e+06	-	-
MWS201478	253.12	120.09	252.111	C12H16N2O4	[M+H]+	Phe-Ser	L-苯丙氨酸-L-丝氨酸	Amino acids and derivatives	氨基酸及其衍生物	Amino acids and derivatives	氨基酸及其衍生物	16053-39-7	3	14579.4	19103	25000.7	110404	118013	96152.5	80555.1	45293.7	102120	68900.4	54096.6	59764.4	-	-
mws0255	112.05	95.02	111.043	C4H5N3O	[M+H]+	Cytosine	胞嘧啶	Nucleotides and derivatives	核苷酸及其衍生物	Nucleotides and derivatives	核苷酸及其衍生物	71-30-7	3	159995	207848	189626	156999	125246	138160	276221	245426	239275	167630	214694	191604	C00380	ko00240,ko01100,ko01232
mws0724	298.08	208.05	299.087	C10H13N5O6	[M-H]-	8-Hydroxyguanosine	8-羟基鸟苷	Nucleotides and derivatives	核苷酸及其衍生物	Nucleotides and derivatives	核苷酸及其衍生物	3868-31-3	3	66957.9	67834.1	55502.9	48441.1	40218.6	45070.7	52165.1	63083.9	62518.5	43573.5	46954.5	55405.7	-	-
pmb0464	458.15	116.03	457.143	C16H27NO14	[M+H]+	L-Aspartic acid-O-diglucoside	L-天冬氨酸-O-二葡萄糖苷	Amino acids and derivatives	氨基酸及其衍生物	Amino acids and derivatives	氨基酸及其衍生物	-	3	94709.3	223881	130935	2.3596e+06	2.22873e+06	2.08744e+06	2.95878e+06	2.19485e+06	1.11998e+06	1.92739e+06	2.38872e+06	1.94386e+06	-	-
MWS201400	304.17	188.07	303.158	C16H21N3O3	[M+H]+	Val-Trp	L-缬氨酸-L-色氨酸	Amino acids and derivatives	氨基酸及其衍生物	Amino acids and derivatives	氨基酸及其衍生物	24587-37-9	3	17057.4	14687.3	14217.2	34544.7	45595.9	42863.4	21406	36590.2	23800	20799.7	19955.3	25106	-	-
MWSmce295	245.07	113.03	244.07	C9H12N2O6	[M+H]+	1-beta-D-Arabinofuranosyluracil	1-β-D-阿糖呋喃脲嘧啶	Nucleotides and derivatives	核苷酸及其衍生物	Nucleotides and derivatives	核苷酸及其衍生物	3083-77-0	3	96584	97095.4	121985	73149.5	99786.7	103691	75371.4	101636	105714	97831.6	91950.8	116884	C16908	-
Lmbn002072	159.07	97.07	160.074	C7H12O4	[M-H]-	2-Propylsuccinic acid*	2-丙基琥珀酸*	Organic acids	有机酸	Organic acids	有机酸	618-57-5	3	8101.44	6619.15	9067.11	4318.9	4411.4	4556.11	11313.6	8000.8	5887.11	5479.08	6665.89	7041.52	C16657	-
pme2566	217.08	199.07	218.09	C8H14N2O5	[M-H]-	5-L-Glutamyl-L-amino acid	5-L-谷氨酰-L-氨基酸	Amino acids and derivatives	氨基酸及其衍生物	Amino acids and derivatives	氨基酸及其衍生物	5875-41-2	3	1.93111e+06	1.63794e+06	2.28848e+06	511634	389252	358250	2.2339e+06	2.61398e+06	3.43715e+06	1.09983e+06	1.42042e+06	1.31457e+06	-	-
Lmgn000242	177.04	113.02	178.048	C6H10O6	[M-H]-	4,5,6-Trihydroxy-2-oxohexanoic acid	4,5,6-三羟基-2-氧己酸	Organic acids	有机酸	Organic acids	有机酸	56742-44-0	3	60753.1	47341.1	39884.2	37602	50418.6	45485	54146.9	70297.8	68257.9	35268	44987.7	37771.4	C01216	ko00052,ko01100
MWS201415	231.1	70.07	230.09	C9H14N2O5	[M+H]+	Pro-Asp	L-脯氨酸-L-天冬氨酸	Amino acids and derivatives	氨基酸及其衍生物	Amino acids and derivatives	氨基酸及其衍生物	85227-98-1	3	1.41253e+06	1.48825e+06	1.45493e+06	6.41188e+06	1.02629e+07	6.74711e+06	1.79755e+07	6.93739e+06	3.08447e+06	7.01037e+06	6.18476e+06	5.4117e+06	-	-
MWS0559	161.05	71.01	162.053	C6H10O5	[M-H]-	1,6-anhydro-β-D-glucose	1,6-脱水-β-D-葡萄糖	Others	其它类	Saccharides	糖类	498-07-7	1	139872	160743	226109	126573	133516	150985	125722	130748	314188	140647	142294	175659	-	-
mws5041	189.12	86.1	188.116	C8H16N2O3	[M+H]+	L-Glycyl-L-isoleucine*	L-甘氨酰-L-异亮氨酸*	Amino acids and derivatives	氨基酸及其衍生物	Amino acids and derivatives	氨基酸及其衍生物	19461-38-2	3	66469.9	79829.6	87661.9	369479	352260	286705	193808	219175	177103	199678	204065	159790	-	-
pmb2857	308.1	146.05	309.106	C11H19NO9	[M-H]-	L-Glutamic acid-O-glycoside	L-谷氨酸-O-葡萄糖苷	Amino acids and derivatives	氨基酸及其衍生物	Amino acids and derivatives	氨基酸及其衍生物	-	3	20679.7	30280.4	14797	29381.3	14389.9	51745.5	60726.2	49310.8	43728.3	27571.6	31503.8	35795.5	-	-
Lmhp112042	355.28	263.24	354.277	C21H38O4	[M+H]+	1-Linoleoylglycerol*	1-亚油酰甘油酯*	Lipids	脂质	Glycerol ester	甘油酯	2277-28-3	2	120912	79292.1	77143.8	107268	117399	94781.8	67316.2	88301.9	146725	77072.5	94252.6	99669.6	-	-
MWS00330g	116.071	70.0662	115.063	C5H9NO2	[M+H]+	1-Amino-1-cyclobutane-carboxylic-acid	1-氨基-1-环丁烷羧酸	Amino acids and derivatives	氨基酸及其衍生物	Amino acids and derivatives	氨基酸及其衍生物	22264-50-2	3	293378	315995	363580	5.78449e+06	6.84981e+06	4.87845e+06	8.83394e+06	5.62651e+06	2.15405e+06	4.77068e+06	6.21442e+06	5.63361e+06	-	-
MW0145844	395.14	377.13	394.134	C14H26N4O5S2	[M+H]+	Asn-Met-Met	L-天冬酰胺-L-甲硫氨酰-L-甲硫氨酸	Amino acids and derivatives	氨基酸及其衍生物	Amino acids and derivatives	氨基酸及其衍生物	-	3	412974	643006	400265	295983	236595	252281	199606	261991	290086	255975	301392	333609	-	-
pmb0880	482.32	341.31	481.317	C23H48NO7P	[M+H]+	LysoPE 18:0(2n isomer)	溶血磷脂酰乙醇胺 18:0(2n异构)	Lipids	脂质	LPE	溶血磷脂酰乙醇胺	-	3	4532.4	2838.11	3726.66	4392	5505.4	5481.57	1180.66	1642.93	17843.5	5434.58	4496.57	5853.5	-	-
pmb0864	426.26	285.24	425.254	C19H40NO7P	[M+H]+	LysoPE 14:0	溶血磷脂酰乙醇胺 14:0	Lipids	脂质	LPE	溶血磷脂酰乙醇胺	-	3	2779.07	3760.11	6551.48	5549.13	5228.68	3759.99	6140.35	3385.73	11255.7	4687.9	5965.77	4896.99	-	-
MW0158141	437.14	153.13	436.142	C19H24N4O6S1	[M+H]+	Trp-Glu-Cys	色氨酸-谷氨酸-半胱氨酸	Amino acids and derivatives	氨基酸及其衍生物	Amino acids and derivatives	氨基酸及其衍生物	-	3	56953	65317	49915	39200.3	51768.2	36025.8	53240.9	72247.8	104505	42115.2	55005	49474.3	-	-
pme0021	166.09	120.08	165.079	C9H11NO2	[M+H]+	L-Phenylalanine	L-苯丙氨酸	Amino acids and derivatives	氨基酸及其衍生物	Amino acids and derivatives	氨基酸及其衍生物	63-91-2	1	1.17268e+06	1.75218e+06	861872	1.74011e+06	2.16493e+06	2.45523e+06	3.55553e+06	3.26144e+06	1.6553e+06	2.29956e+06	1.80184e+06	1.89519e+06	C00079	ko00360,ko00400,ko00460,ko00470,ko00940,ko00960,ko00966,ko00970,ko00996,ko00999,ko01100,ko01110,ko01210,ko01230,ko02010
mws0924	145.05	101.06	146.058	C6H10O4	[M-H]-	2-Methylglutaric acid*	2-甲基戊二酸*	Organic acids	有机酸	Organic acids	有机酸	617-62-9	3	57584.5	87599.3	76901.2	77955.7	49390.1	115847	88393.8	99457.4	141859	75456.5	98160	84715.9	-	-
MWS201455	262.14	84.08	261.132	C10H19N3O5	[M+H]+	Asp-Lys	L-天冬氨酸-L-赖氨酸	Amino acids and derivatives	氨基酸及其衍生物	Amino acids and derivatives	氨基酸及其衍生物	5891-51-0	2	296042	254964	293390	275474	253194	213525	127030	199320	238503	182503	175363	223053	-	-
Lmhp009190	679.39	263.24	678.383	C33H58O14	[M+H]+	2-Linoleoylglycerol-1,3-di-O-glucoside*	2-亚油酰甘油酯-1,3-二-O-葡萄糖苷*	Lipids	脂质	Glycerol ester	甘油酯	-	2	8186.07	6644.54	3776.47	7245.44	6722.15	5425.58	4242.92	3486.06	8484.99	5868.82	5480.13	7075.62	-	-
MW0158646	459.18	415.19	458.18	C22H26N4O7	[M+H]+	Tyr-Tyr-Asn	酪氨酸-酪氨酸-天冬酰胺	Amino acids and derivatives	氨基酸及其衍生物	Amino acids and derivatives	氨基酸及其衍生物	-	3	97863.6	101282	85633.9	149244	162405	153132	64029	56943.2	69876.9	78862.1	84782.3	102023	-	-
pme3096	118.01	74.02	119.022	C3H5NO4	[M-H]-	Aminomalonic acid	氨基丙二酸	Organic acids	有机酸	Organic acids	有机酸	1068-84-4	3	831924	794923	914296	1.17431e+06	450416	250619	227814	1.38138e+06	689526	677098	583319	768527	C00872	-
MWS04455	132.065	86.0607	131.058	C5H9NO3	[M+H]+	Cis-L-3-hydroxyproline*	顺式-L-3-羟基脯氨酸*	Amino acids and derivatives	氨基酸及其衍生物	Amino acids and derivatives	氨基酸及其衍生物	567-35-1	3	2.40639e+06	2.26978e+06	1.9341e+06	9.15587e+06	1.0024e+07	7.58577e+06	1.85186e+07	1.07944e+07	7.05708e+06	6.57655e+06	8.65821e+06	7.51794e+06	-	-
pme0183	152.06	135.03	151.049	C5H5N5O	[M+H]+	Isoguanine	异鸟嘌呤	Nucleotides and derivatives	核苷酸及其衍生物	Nucleotides and derivatives	核苷酸及其衍生物	3373-53-3	3	72024.8	82742.6	190937	62784.3	61653.8	55262.7	111110	95016.1	81429.5	86762.9	92278.4	70285.1	-	-
MEDL00397	243.2	197.19	244.204	C14H28O3	[M-H]-	3-hydroxy-tetradecanoic acid	3-羟基十四烷酸	Organic acids	有机酸	Organic acids	有机酸	1961-72-4	3	5194.99	4032.95	4862.45	2328.06	2728.8	3277.57	4478.89	4039.31	4222.82	4523.72	3493.37	3728.25	-	-
mws0437	151.06	59.01	152.069	C5H12O5	[M-H]-	D-Arabitol*	D-阿拉伯糖醇*	Others	其它类	Saccharides	糖类	488-82-4	3	120149	94116.6	86022.5	68039.8	53306.8	69330.6	86475.3	123278	131301	64299.6	76603.9	85130	C01904	ko00040,ko01100
MWS201408	263.09	136.04	262.08	C9H14N2O7	[M+H]+	Asp-Glu	L-天冬氨酸-L-谷氨酸	Amino acids and derivatives	氨基酸及其衍生物	Amino acids and derivatives	氨基酸及其衍生物	6157-06-8	3	17546.8	8989.76	18601.9	19645.2	14853.2	19467.7	53618.6	42163.4	41616.3	27534.8	36019.7	34655	-	-
MW0109738	337.09	217.02	336.074	C10H16N4O7S	[M+H]+	S-nitrosoglutathione	S-亚硝基-L-谷胱甘肽	Amino acids and derivatives	氨基酸及其衍生物	Amino acids and derivatives	氨基酸及其衍生物	57564-91-7	3	346102	269499	304406	259564	207700	172315	44414.6	117959	216892	181257	175140	224585	-	-
pme0500	503.16	323.1	504.169	C18H32O16	[M-H]-	D-Melezitose	D-松三糖	Others	其它类	Saccharides	糖类	597-12-6	3	76874.6	70635.4	79529	115714	90394.5	76002.6	74695.7	51306.9	120068	82892.9	80367.4	63524.6	C08243	-
Hmcn000192	209.07	59.01	210.074	C7H14O7	[M-H]-	Sedoheptulose	景天庚酮糖	Others	其它类	Saccharides	糖类	3019-74-7	1	1.20599e+06	1.31358e+06	1.25197e+06	846931	1.16383e+06	1.10031e+06	1.45694e+06	1.30777e+06	1.39179e+06	846934	1.09661e+06	1.08377e+06	C02076	ko00710,ko01100
pmb2657	289.12	131.08	290.123	C10H18N4O6	[M-H]-	Argininosuccinic acid	精氨基琥珀酸	Organic acids	有机酸	Organic acids	有机酸	2387-71-5	3	1812.49	4249.47	10223.1	17934.3	21833	8443.54	51638.9	36315.2	28724	15789.6	20779.5	19634.2	C03406	ko00220,ko00250,ko01100,ko01110,ko01230
Wafn003633	391.2	161.05	392.205	C18H32O9	[M-H]-	1-O-Acetyl-Glucopyranose 6-Hydroxydecanoate	1-O-乙酰基-吡喃葡萄糖 6-羟基癸酸酯	Others	其它类	Saccharides	糖类	-	2	4.66785e+06	4.22406e+06	3.78621e+06	2.87787e+06	3.8072e+06	2.78605e+06	1.7546e+06	2.86626e+06	2.21258e+06	2.61377e+06	2.99965e+06	3.45687e+06	-	-
pmb0962	235.17	118.09	234.158	C10H22N2O4	[M+H]+	L-Lysine-Butanoic Acid	L-赖氨酸丁酸酯	Amino acids and derivatives	氨基酸及其衍生物	Amino acids and derivatives	氨基酸及其衍生物	80407-71-2	3	11502.9	15092.8	14466.4	10927	19968	9889.09	74110.1	30018.8	58572.5	13737.9	11730	10416.8	-	-
MW0158374	395.2	179.18	394.196	C17H26N6O5	[M+H]+	Tyr-Arg-Gly	酪氨酸-精氨酸-甘氨酸	Amino acids and derivatives	氨基酸及其衍生物	Amino acids and derivatives	氨基酸及其衍生物	-	3	35999	50062.9	37065.5	30276.5	34139.9	27878	37759.8	41695.1	41085.2	30705	40470.9	38247.2	-	-
Lmbn001034	147.07	85.03	148.074	C6H12O4	[M-H]-	2,3-Dihydroxy-3-methylpentanoic acid	2,3-二羟基-3-甲基戊酸	Organic acids	有机酸	Organic acids	有机酸	562-43-6	3	58620.6	63836.3	70599.2	47772.7	49597.3	53059	67012.7	88595.6	98700.7	50849.1	65015.3	66462.5	C06007	ko00290,ko01100,ko01110,ko01210,ko01230
pme0008	176.1	113.07	175.096	C6H13N3O3	[M+H]+	L-Citrulline	L-瓜氨酸	Amino acids and derivatives	氨基酸及其衍生物	Amino acids and derivatives	氨基酸及其衍生物	372-75-8	3	101605	95657.4	105529	168985	124074	115821	709578	556097	521413	205423	273988	246043	C00327	ko00220,ko01100,ko01110,ko01230
MW0158135	464.19	302.14	463.189	C21H29N5O5S1	[M+H]+	Trp-Gln-Met	色氨酸-谷氨酸-甲硫氨酸	Amino acids and derivatives	氨基酸及其衍生物	Amino acids and derivatives	氨基酸及其衍生物	-	3	58215.4	82904.9	74148.2	795519	1.16003e+06	1.31034e+06	1.97799e+06	426454	337837	536757	715514	649541	-	-
MWS2910	242.11	126.07	241.106	C10H15N3O4	[M+H]+	5-Methyl-2'-Deoxycytidine	5-甲基-2'-脱氧胞苷	Nucleotides and derivatives	核苷酸及其衍生物	Nucleotides and derivatives	核苷酸及其衍生物	838-07-3	3	14899.5	14702.9	18086.1	33370.9	49201.8	28412.8	34719.5	29182.5	46287.8	22533.9	29925.2	25613.9	C03592	-
pmb0532	349.05	137.05	348.047	C10H13N4O8P	[M+H]+	Inosine 5'-monophosphate	5'-肌苷酸	Nucleotides and derivatives	核苷酸及其衍生物	Nucleotides and derivatives	核苷酸及其衍生物	131-99-7	3	106230	151482	143391	331108	274950	431138	136679	220185	222855	230095	222086	286678	C00130	ko00230,ko01100,ko01110,ko01232,ko01240
ML10195036	300.3	60.05	299.282	C18H37NO2	[M+H]+	3-Dehydrosphinganine	3-脱氢二氢鞘氨醇	Lipids	脂质	Sphingolipids	鞘脂	16105-69-4	3	1451.83	1548.88	1283.1	2263.57	2134.66	1822.21	2996.78	4082.67	5705.42	2807.42	3514.81	3729.43	C02934	ko00600,ko01100
pmf0096	88.99	70.98	89.9953	C2H2O4	[M-H]-	Oxalic acid	草酸	Organic acids	有机酸	Organic acids	有机酸	144-62-7	3	145990	111768	128414	167535	119498	91573.8	166052	137010	165253	101716	135311	115029	C00209	ko00230,ko00630,ko01100
mws1499	149.05	59.01	150.053	C5H10O5	[M-H]-	D-Arabinose*	D-阿拉伯糖*	Others	其它类	Saccharides	糖类	10323-20-3	2	740957	897527	755712	363399	330478	324858	708418	674620	804871	462486	600214	602750	C00216	ko00040,ko00053,ko00520,ko01100,ko01250
mws2608	222.1	84.05	221.09	C8H15NO6	[M+H]+	N-Acetyl-D-galactosamine	N-乙酰-D-半乳糖胺	Others	其它类	Saccharides	糖类	1811-31-0	3	742986	728543	805692	715779	804089	676313	567266	536337	784503	724455	576409	562322	C01132	ko00052,ko00520,ko01100,ko01250
MWS4396	187.04	143.06	188.047	C11H8O3	[M-H]-	1-Hydroxy-2-Naphthoic Acid	1-羟基-2-萘甲酸	Organic acids	有机酸	Organic acids	有机酸	86-48-6	3	6114.33	4436.68	5094.95	2478.78	1927.25	2341.89	3942.01	3357.21	2944.77	3721.85	3754.9	2872.53	C03203	ko01100
pme0257	111.02	67.03	112.027	C4H4N2O2	[M-H]-	Uracil	尿嘧啶	Nucleotides and derivatives	核苷酸及其衍生物	Nucleotides and derivatives	核苷酸及其衍生物	66-22-8	3	151367	99223.9	132800	165069	212660	248254	88979.9	86702.6	93912.6	130488	165450	173698	C00106	ko00240,ko00410,ko00770,ko01100,ko01232
MWSmce682	149.05	59.01	150.053	C5H10O5	[M-H]-	DL-Xylose*	DL-木糖*	Others	其它类	Saccharides	糖类	25990-60-7	2	766923	866687	659626	352048	234967	321145	602191	742333	780288	458823	545643	617470	-	-
MW0156648	393.19	203.05	392.184	C14H28N6O5S1	[M+H]+	Ser-Arg-Met	丝氨酰-精氨酰-蛋氨酸	Amino acids and derivatives	氨基酸及其衍生物	Amino acids and derivatives	氨基酸及其衍生物	-	3	154465	188572	194302	249732	292392	386478	218022	226308	256855	167303	206409	225276	-	-
mws0124	247.11	130.06	246.1	C13H14N2O3	[M+H]+	N-(3-Indolylacetyl)-L-alanine	N-(3-吲哚乙酰基)-L-丙氨酸	Amino acids and derivatives	氨基酸及其衍生物	Amino acids and derivatives	氨基酸及其衍生物	57105-39-2	3	34986.9	41303.3	34904	18650.2	17632.1	24411.7	62972.9	64348.2	47359.9	43414.2	34943	47132.8	-	-
pme1210	150.06	61.01	149.051	C5H11NO2S	[M+H]+	L-Methionine	L-甲硫氨酸	Amino acids and derivatives	氨基酸及其衍生物	Amino acids and derivatives	氨基酸及其衍生物	63-68-3	1	92741	66788.5	142049	1.31993e+06	1.18053e+06	1.16756e+06	761619	474839	162253	447130	408421	544366	C00073	ko00270,ko00470,ko00966,ko00970,ko00999,ko01100,ko01110,ko01210,ko01230,ko01240
Wmzn000227	145.06	109.04	146.058	C6H10O4	[M-H]-	2,2-Dimethylsuccinic acid	2,2-二甲基琥珀酸	Organic acids	有机酸	Organic acids	有机酸	597-43-3	2	4046.13	3834.86	2392.62	29702.1	23090.9	22306.3	115110	42826.9	23459.6	26554.2	35644.6	34072.8	-	-
ML10171848	147.03	85.03	148.037	C5H8O5	[M-H]-	D-Arabinono-1,4-lactone*	D-阿拉伯-1,4-内酯*	Others	其它类	Saccharides	糖类	2782-09-4	2	109709	126477	89526.6	293434	334987	574626	211851	228929	282174	168693	228724	209918	C00652	ko00053,ko01100
MWS0442	527.16	365.1	504.169	C18H32O16	[M+Na]+	Maltotriose	麦芽三糖	Others	其它类	Saccharides	糖类	1109-28-0	3	127875	119304	89351.3	108226	122918	91162.8	36665.1	66017.1	35722.4	82186.2	100630	111662	C01835	ko02010
Wayn000884	353.07	111	354.08	C12H18O12	[M-H]-	Citric acid glucoside	柠檬酸葡萄糖苷	Organic acids	有机酸	Organic acids	有机酸	-	1	894130	917829	1.01776e+06	253065	302185	379337	699629	409018	628792	406180	472581	550917	-	-
MWS201477	221.11	74.06	220.106	C8H16N2O5	[M+H]+	Thr-Thr	L-苏氨酸-L-苏氨酸	Amino acids and derivatives	氨基酸及其衍生物	Amino acids and derivatives	氨基酸及其衍生物	-	3	20931.1	15342	19449.7	25752.4	20503.5	23276.2	31740.4	25721.8	19174.7	15917	20654.2	21282.2	-	-
Lmhp002031	245.19	86.1	244.179	C12H24N2O3	[M+H]+	L-Leucyl-L-Leucine	L-亮氨酰-L-亮氨酸	Amino acids and derivatives	氨基酸及其衍生物	Amino acids and derivatives	氨基酸及其衍生物	3303-31-9	3	32001.5	29464.3	35833.8	125055	139790	99760.9	86095.5	86445.8	95396.2	65748.6	80841.2	60611.6	-	-
MWS5083	455.1	96.97	456.105	C17H21N4O9P	[M-H]-	Flavin Single Nucleotide(FMN)	黄素单核苷酸(FMN)	Nucleotides and derivatives	核苷酸及其衍生物	Nucleotides and derivatives	核苷酸及其衍生物	6184-17-4	3	146659	163505	149898	447039	374543	375155	86774.6	157894	198833	151894	199499	201859	C00061	ko00190,ko00740,ko01100,ko01110,ko01240
Lmbn000216	147.03	57.0344	148.037	C5H8O5	[M-H]-	3-Methylmalic acid*	3-甲基苹果酸*	Organic acids	有机酸	Organic acids	有机酸	152204-30-3	2	627438	668843	723685	1.27393e+06	1.4089e+06	1.56764e+06	339803	857498	116428	678785	908845	885389	C06032	ko00290,ko00660,ko01100,ko01210,ko01230
pmf0025	446.18	342.17	445.171	C19H23N7O6	[M+H]+	5,6,7,8-tetrahydrofolic acid	四氢叶酸	Nucleotides and derivatives	核苷酸及其衍生物	Nucleotides and derivatives	核苷酸及其衍生物	135-16-0	3	30894	23125	29068.1	49712.1	34202	25030.8	22409.4	16898.5	25054.8	15368.5	20871.9	19431.8	C00101	ko00260,ko00670,ko00790,ko00970,ko01100,ko01200,ko01240
pme0513	151.06	59	152.069	C5H12O5	[M-H]-	Xylitol*	木糖醇*	Others	其它类	Saccharides	糖类	87-99-0	3	110082	73357.2	79917.1	44519.7	73267.9	52114.3	77267.4	101201	118540	58218.9	70379.8	79590.8	C00379	ko00040,ko01100,ko02010
Zmgn000503	133.05	71.01	134.058	C5H10O4	[M-H]-	2,3-Dihydroxy-3-Methylbutanoic Acid	2,3-二羟基-3-甲基丁酸	Organic acids	有机酸	Organic acids	有机酸	1756-18-9	2	2.34122e+07	2.19625e+07	2.2986e+07	2.17281e+07	1.9578e+07	1.69284e+07	1.47742e+07	1.65845e+07	2.29456e+07	1.69577e+07	2.17703e+07	2.2977e+07	C04039	-
Lmhp008924	532.34	184.07	531.332	C27H50NO7P	[M+H]+	LysoPC 19:3	溶血磷脂酰胆碱 19:3	Lipids	脂质	LPC	溶血磷脂酰胆碱	-	3	7514.51	3087.53	4957.99	7926.99	9474	7893.85	3644.54	2108.25	11987.7	5281.54	6440.82	7226.25	-	-
ML10197929	130.09	88.04	131.07	C4H9N3O2	[M-H]-	Creatine	肌酸	Organic acids	有机酸	Organic acids	有机酸	57-00-1	3	132135	111463	141625	89784.9	80103.6	57362.1	110437	127866	110710	75893.2	103434	87995.1	C00300	ko00260,ko00330,ko01100
pma6455	229.01	96.97	230.019	C5H11O8P	[M-H]-	Ribulose-5-phosphate	核酮糖-5-磷酸	Others	其它类	Saccharides	糖类	4151-19-3	3	104406	89478.8	113288	169955	151673	191976	121829	110001	192752	156586	196847	148354	C00199	ko00030,ko00040,ko00710,ko00740,ko01100,ko01110,ko01200,ko01230,ko01240,ko01250
MW0159269	387.16	225.15	386.148	C20H22N2O6	[M+H]+	Val-HoPhe-OH	Val-HoPhe-OH	Amino acids and derivatives	氨基酸及其衍生物	Amino acids and derivatives	氨基酸及其衍生物	-	3	59471.3	163501	80554.3	125376	107564	120695	161158	147393	195692	102051	113751	137981	-	-
mws0582	322.11	130.05	321.099	C11H19N3O6S	[M+H]+	S-(Methyl)glutathione	S-甲基谷胱甘肽	Amino acids and derivatives	氨基酸及其衍生物	Amino acids and derivatives	氨基酸及其衍生物	2922-56-7	3	15597.8	5432.87	5952.22	53232.4	109853	103117	43772	22379.5	32886.6	58511.8	43648.4	46915	C11347	-
MWSmce690	175.02	59.01	176.032	C6H8O6	[M-H]-	Erythorbic Acid; Isoascorbic Acid	异抗坏血酸	Others	其它类	Vitamin	维生素	89-65-6	2	427262	324556	331098	738121	876664	881056	779227	890155	3.35767e+06	589291	782778	789073	-	-
mws1051	399.14	250.09	399.144	C15H23N6O5S+	[M]+	S-Adenosylmethionine	S-腺苷蛋氨酸	Amino acids and derivatives	氨基酸及其衍生物	Amino acids and derivatives	氨基酸及其衍生物	485-80-3	3	644845	681888	726763	1.30111e+06	1.07124e+06	1.15809e+06	844226	891328	1.45244e+06	596518	808272	780659	-	-
pmb0803	508.18	152.4	507.174	C24H29NO11	[M+H]+	Pyridoxine-5'-O-(6''-feruloyl)glucoside	吡哆醇-5'-O-(6''-阿魏酰)葡萄糖苷	Others	其它类	Vitamin	维生素	-	1	116931	164458	105268	142666	86733.6	87125.2	76005.7	97457.1	83457.7	79102.3	107333	103462	-	-
MW0155177	432.18	152.07	431.18	C20H25N5O6	[M+H]+	Phe-Glu-His	苯丙氨酰-谷氨酰-组氨酸	Amino acids and derivatives	氨基酸及其衍生物	Amino acids and derivatives	氨基酸及其衍生物	-	3	97627.7	128856	87021	268626	64960.4	84639	27751.6	63431.7	72224	67379	73404.5	91058.4	-	-
mws0866	259.02	96.97	260.03	C6H13O9P	[M-H]-	D-Glucose 6-phosphate*	D-葡萄糖-6-磷酸*	Others	其它类	Saccharides	糖类	56-73-5	1	2.26373e+06	2.27508e+06	2.25976e+06	2.37441e+06	2.12145e+06	2.27496e+06	2.3613e+06	2.47503e+06	3.5808e+06	1.70283e+06	2.08909e+06	2.35262e+06	C00092	ko00500,ko00524,ko00562,ko01100,ko01110
Zmgn000173	149.05	75.01	150.053	C5H10O5	[M-H]-	D-Ribose	D-核糖	Others	其它类	Saccharides	糖类	50-69-1	1	406940	364482	387578	324376	403476	406698	694606	704345	995289	340062	470115	404680	C00121	ko00030,ko01100,ko02010
mws0213	151.06	59.01	152.069	C5H12O5	[M-H]-	Ribitol*	阿东糖醇*	Others	其它类	Saccharides	糖类	488-81-3	3	93491.9	101778	88911.4	51314.1	63216.7	79663.9	86794.7	112986	165586	74023.8	93508.4	102870	C00474	ko00040,ko00740,ko01100
MWS201405	319.14	110.07	318.133	C15H18N4O4	[M+H]+	His-Tyr	L-组氨酸-L-酪氨酸	Amino acids and derivatives	氨基酸及其衍生物	Amino acids and derivatives	氨基酸及其衍生物	35979-00-1	3	78646.3	91046.3	102472	182198	212731	205056	183082	171835	132272	136209	135508	178351	-	-
mws0889	135.03	75.01	136.037	C4H8O5	[M-H]-	D-Threonic Acid	D-苏糖酸	Others	其它类	Saccharides	糖类	3909-12-4	1	2.10996e+06	2.30362e+06	2.06473e+06	1.95463e+06	2.02235e+06	2.31437e+06	2.50317e+06	4.6682e+06	2.60798e+06	1.75929e+06	2.23479e+06	2.44651e+06	C21649	-
MWS5209	235.16	118.09	117.079	C5H11NO2	[2M+H]+	N-Methyl-α-aminoisobutyric acid	N-甲基-α-氨基异丁酸	Amino acids and derivatives	氨基酸及其衍生物	Amino acids and derivatives	氨基酸及其衍生物	2566-34-9	3	17346.3	2542.04	9593.75	4190.58	5486.85	5815.56	52862.1	15324.3	54289	15973.7	17211.2	12405.8	-	-
pme3311	338.99	96.97	339.996	C6H14O12P2	[M-H]-	D-Fructose-1,6-biphosphate	D-果糖-1,6-二磷酸	Others	其它类	Saccharides	糖类	488-69-7	3	24156.2	30340.7	27438.8	46157.8	50615.9	32512.1	36418.1	26789.9	26391.9	45364.4	34803.7	34116	C00354	ko00400,ko00710,ko01100,ko01110,ko01200
pmb0789	332.13	152.07	331.127	C14H21NO8	[M+H]+	Pyridoxine-5'-O-glucoside	吡哆醇-5'-O-葡萄糖苷	Others	其它类	Vitamin	维生素	-	3	4.62761e+06	5.74127e+06	4.71082e+06	4.36077e+06	3.68118e+06	3.97827e+06	3.50502e+06	5.1723e+06	4.04196e+06	3.08617e+06	3.97716e+06	4.29589e+06	C03996	-
pme2651	742.07	620.02	743.076	C21H28N7O17P3	[M-H]-	NADP (Nicotinamide adenine dinucleotide phosphate)	烟酰胺腺嘌呤二核苷酸磷酸	Nucleotides and derivatives	核苷酸及其衍生物	Nucleotides and derivatives	核苷酸及其衍生物	53-59-8	3	269210	184043	308129	203425	310002	349751	208432	236525	433648	174144	216276	244513	C00006	ko00195,ko00480,ko00760,ko01100,ko01240
mws1333	341.11	113.02	342.116	C12H22O11	[M-H]-	Melibiose	蜜二糖	Others	其它类	Saccharides	糖类	585-99-9	1	5.89504e+06	7.17713e+06	6.54565e+06	1.10088e+07	1.00141e+07	8.99506e+06	6.34763e+06	6.58641e+06	7.37564e+06	6.1183e+06	6.25778e+06	8.18215e+06	C05402	ko00052,ko01100,ko02010
MWS0994	351.08	164.03	352.087	C10H16N4O10	[M-H]-	N-Carbamoyl-L-aspartate	N-氨基甲酰基-L-天冬氨酸	Amino acids and derivatives	氨基酸及其衍生物	Amino acids and derivatives	氨基酸及其衍生物	13184-27-5	3	56135.2	39704.3	40434.1	15478.5	18300.7	16043.7	25745.4	23330.5	36295.2	22542.6	17022	23664	C00438	ko00240,ko00250,ko01100,ko01240
Lmgn000219	101.02	55.02	102.032	C4H6O3	[M-H]-	Succinic semialdehyde	琥珀酸半醛	Organic acids	有机酸	Organic acids	有机酸	692-29-5	3	13511	10443.4	28092.9	33098.7	12809.3	22270.9	23240.4	18611.8	51556.1	30222.5	21466.8	26969.4	C00232	ko00250,ko00350,ko00650,ko00750,ko00760,ko01100,ko01200
MWS04447	130.09	70.07	129.079	C6H11NO2	[M+H]+	Homoproline	高脯氨酸	Amino acids and derivatives	氨基酸及其衍生物	Amino acids and derivatives	氨基酸及其衍生物	56879-46-0	2	423074	432645	482421	911977	1.06812e+06	965607	3.39998e+06	1.83022e+06	1.45043e+06	990909	1.32087e+06	1.37993e+06	-	-
MWS4354	282.12	150.08	281.112	C11H15N5O4	[M+H]+	N6-methyladenosine	N6-甲基腺苷	Nucleotides and derivatives	核苷酸及其衍生物	Nucleotides and derivatives	核苷酸及其衍生物	1867-73-8	3	34305.6	44126.6	29597.4	21261	29287.9	18587.2	40337.7	53834.2	34543.2	34125.8	34074	24930.4	-	-
Hmqp000191	505.18	127.03	504.169	C18H32O16	[M+H]+	Planteose	植物糖	Others	其它类	Saccharides	糖类	470-57-5	3	67397.5	44711.6	57080.4	29054.8	11056.3	11903	25966	51326.4	53361.2	31054.6	33351.9	23698.6	C03848	-
MW0150309	395.2	203.06	394.196	C17H26N6O5	[M+H]+	Gly-Arg-Tyr	甘氨酸-精氨酸-酪氨酸	Amino acids and derivatives	氨基酸及其衍生物	Amino acids and derivatives	氨基酸及其衍生物	-	3	115474	123281	107274	27718	23172.1	28223.7	43798.9	42711.1	45513.7	46147	54386.8	65101.9	-	-
pme3351	144.07	126.06	145.074	C6H11NO3	[M-H]-	Allysine(6-Oxo DL-Norleucine)	醛赖氨酸	Amino acids and derivatives	氨基酸及其衍生物	Amino acids and derivatives	氨基酸及其衍生物	1962-83-0	3	30341.3	40751.8	43546.8	67688.7	71198	80239	135600	104157	97948.2	49101.8	68945.6	56559.3	C04076	ko00300,ko00310,ko00960,ko01100,ko01110,ko01230
Lmgn000224	145.01	57.03	146.022	C5H6O5	[M-H]-	2-Methyl-3-oxosuccinic acid	2-甲基-3-氧代琥珀酸	Organic acids	有机酸	Organic acids	有机酸	-	1	55945.7	86622.1	85602.7	66923.5	81449.5	92345.5	82169	49616.3	110875	61588.7	83689.8	63886	C06030	ko00660
Lmhp012042	355.28	263.24	354.277	C21H38O4	[M+H]+	2-Linoleoylglycerol*	2-亚油酰甘油酯*	Lipids	脂质	Glycerol ester	甘油酯	3443-82-1	2	107428	73417.1	69639.2	104212	103183	79253.8	61598.1	70652.5	129481	75256	104558	103269	-	-
pme1419	164.07	104.07	163.067	C6H13NO2S	[M+H]+	L-Methionine methyl ester	L-甲硫氨酸甲酯	Amino acids and derivatives	氨基酸及其衍生物	Amino acids and derivatives	氨基酸及其衍生物	10332-17-9	3	28161.9	33666.4	29283.5	149916	144576	126052	71094.2	60865.2	44029.7	56464.2	39617.8	51234.1	-	-
Lmhp009497	502.29	361.27	501.286	C25H44NO7P	[M+H]+	LysoPE 20:4	溶血磷脂酰乙醇胺 20:4	Lipids	脂质	LPE	溶血磷脂酰乙醇胺	-	3	2804.47	1111.4	2217.8	2547.53	2586.85	2175.39	1586.83	1365.65	5198.2	1976.34	2799.34	2633.76	-	-
MWS3166	312.26	74.03	313.262	C18H35NO3	[M-H]-	N-Palmitoylglycine	N-棕榈酰甘氨酸	Amino acids and derivatives	氨基酸及其衍生物	Amino acids and derivatives	氨基酸及其衍生物	2441-41-0	3	2465.58	2426.24	3147.36	2408.8	3212.13	2644.39	6911.19	3851.04	3002.35	2081.71	2580.57	2985.86	-	-
MWStz170	227.14	86.06	226.132	C11H18N2O3	[M+H]+	Cyclo(L-Leu-trans-4-hydroxy-L-Pro)	环(L-亮氨酸-反-4-羟基-L-脯氨酸)	Amino acids and derivatives	氨基酸及其衍生物	Amino acids and derivatives	氨基酸及其衍生物	115006-86-5	3	43238.7	45765.8	39366.5	26734.1	26987.9	41444.8	23144.2	34345.7	26758.9	40320.4	36165.6	28111.6	-	-
mws1089	421.08	241.01	422.082	C12H23O14P	[M-H]-	Sucrose-6-phosphate	蔗糖-6-磷酸	Others	其它类	Saccharides	糖类	-	3	312538	314936	437044	771170	552981	639072	493877	367520	396346	430185	607064	586075	-	-
ML10176345	171.03	109.03	172.037	C7H8O5	[M-H]-	3-Dehydroshikimic acid	3-脱氢莽草酸	Organic acids	有机酸	Organic acids	有机酸	2922-42-1	3	44330.2	60785.8	66878.3	7604.2	29814.5	14208.8	89285	99005.9	130706	55086.6	48149.3	38248.9	C02637	ko00400,ko00999,ko01100,ko01110,ko01230,ko01240
MWS4305	119.04	59.01	120.042	C4H8O4	[M-H]-	Erythrose	赤藓糖	Others	其它类	Saccharides	糖类	583-50-6	3	22758.3	34069.5	44412.9	21770	12624.4	39492.6	27517.4	28824.7	58433.7	31305.5	25749.3	37043.3	C01796	-
pmb0530	664.12	136.06	663.109	C21H27N7O14P2	[M+H]+	Nicotinic acid adenine dinucleotide	烟酸腺嘌呤二核苷酸	Nucleotides and derivatives	核苷酸及其衍生物	Nucleotides and derivatives	核苷酸及其衍生物	53-84-9	3	562330	662071	658603	1.69544e+06	2.18564e+06	1.66713e+06	973619	941023	1.14112e+06	872149	1.24922e+06	1.16032e+06	C00003	ko00190,ko00730,ko00760,ko01100,ko01240
Zmyn000155	173.11	131.08	174.1	C7H14N2O3	[M-H]-	N-α-Acetyl-L-ornithine	N-α-乙酰基-L-鸟氨酸	Amino acids and derivatives	氨基酸及其衍生物	Amino acids and derivatives	氨基酸及其衍生物	6205-08-9	3	10962.4	8340.3	9579.37	52421.7	36186.5	25396.2	310709	52612.8	43291.8	42955	38541.6	54585.9	C00437	ko00220,ko01100,ko01110,ko01210,ko01230
MW0150191	448.18	152.07	447.175	C20H25N5O7	[M+H]+	Glu-Tyr-His	谷氨酸-酪氨酸-组氨酸	Amino acids and derivatives	氨基酸及其衍生物	Amino acids and derivatives	氨基酸及其衍生物	-	3	94866.8	143187	67201.9	179225	116374	110045	45134.7	63813.4	52670.1	95056.8	87202.7	65657.2	-	-
pme2679	132.1	86.1	131.095	C6H13NO2	[M+H]+	L-Allo-isoleucine	L-别异亮氨酸	Amino acids and derivatives	氨基酸及其衍生物	Amino acids and derivatives	氨基酸及其衍生物	1509-34-8	3	2.51591e+06	2.36448e+06	1.18919e+06	1.04424e+07	1.0896e+07	6.10405e+06	2.05142e+07	1.25e+07	7.6837e+06	4.82968e+06	6.20872e+06	7.02941e+06	C21096	-
MW0107009	262.1	84.04	261.096	C9H15N3O6	[M+H]+	Glutamylasparagine	Glu Asn	Amino acids and derivatives	氨基酸及其衍生物	Amino acids and derivatives	氨基酸及其衍生物	36314-37-1	3	17399.5	27399.4	11878.3	82170.8	183931	50567.7	657324	418110	254290	242879	242465	172179	-	-
MW0158225	417.17	85.03	416.17	C20H24N4O6	[M+H]+	Trp-Pro-Asp	色氨酸-脯氨酸-天冬氨酸	Amino acids and derivatives	氨基酸及其衍生物	Amino acids and derivatives	氨基酸及其衍生物	-	3	214228	230244	179615	64451.4	63029.6	55224.7	130996	231704	109661	114857	154218	167668	-	-
mws1589	503.16	179.06	504.169	C18H32O16	[M-H]-	D-Panose*	D-潘糖*	Others	其它类	Saccharides	糖类	33401-87-5	2	81056.7	85792.8	69278.1	58329.9	33959.2	39044.2	85044.9	59562.7	95294.1	96845.3	98718.7	68849.9	C00713	-
Hmyn007081	481.25	245.04	482.264	C22H43O9P	[M-H]-	LysoPG 16:1	溶血磷脂酰甘油 16:1	Lipids	脂质	Glycerol ester	甘油酯	-	3	561749	365511	410399	532604	741779	707111	238725	295576	644324	571670	492251	386943	-	-
mws0264	341.11	119.03	342.116	C12H22O11	[M-H]-	D-Trehalose*	D-海藻糖*	Others	其它类	Saccharides	糖类	99-20-7	1	9.27421e+06	1.24814e+07	1.02489e+07	1.68565e+07	1.65525e+07	1.61772e+07	1.0584e+07	9.16956e+06	1.00381e+07	9.86331e+06	1.35916e+07	9.90378e+06	C01083	ko00500,ko01100,ko01110,ko02010
Lmhp009034	452.28	311.26	451.27	C21H42NO7P	[M+H]+	LysoPE 16:1	溶血磷脂酰乙醇胺 16:1	Lipids	脂质	LPE	溶血磷脂酰乙醇胺	-	3	12082.9	11912.6	7285.77	31931.1	44660.3	18765.3	11542.3	7546.86	44786.8	15240.7	16744	11331.6	-	-
Lmhp011562	353.27	261.22	352.261	C21H36O4	[M+H]+	1-α-Linolenoyl-glycerol	1-α-亚麻酸甘油酯	Lipids	脂质	Glycerol ester	甘油酯	-	2	950221	581697	684671	1095088	1.14567e+06	1.09224e+06	820189	841238	1.2711e+06	1.32307e+06	944922	964904	-	-
mws2523	421.08	241.01	422.082	C12H23O14P	[M-H]-	Trehalose 6-phosphate	海藻糖-6-磷酸	Others	其它类	Saccharides	糖类	4484-88-2	2	199690	154287	259659	384039	333743	313698	290375	271389	287820	213590	297065	316563	C00689	ko00500,ko01100,ko01110
Zmdp000972	136.04	91.05	135.035	C4H9NO2S	[M+H]+	S-Methyl-L-cysteine	S-甲基-L-半胱氨酸	Amino acids and derivatives	氨基酸及其衍生物	Amino acids and derivatives	氨基酸及其衍生物	1187-84-4	3	159644	161794	158465	1.05613e+06	1.49347e+06	825530	1.33237e+06	521178	395144	474562	493576	672219	C22040	ko02010
Lmmn000214	487.17	341.11	488.174	C18H32O15	[M-H]-	Solatriose	茄三糖	Others	其它类	Saccharides	糖类	528-40-5	3	68470.6	52594.6	44886.9	215560	341744	318290	712376	263960	212956	201036	302065	260013	-	-
pmb0981	348.07	136.06	347.063	C10H14N5O7P	[M+H]+	Adenosine 5'-monophosphate	腺苷-5'-单磷酸	Nucleotides and derivatives	核苷酸及其衍生物	Nucleotides and derivatives	核苷酸及其衍生物	61-19-8	3	1.17162e+06	1.45186e+06	2.34173e+06	4.68212e+06	4.30777e+06	5.78113e+06	2.12436e+06	2.87439e+06	3.241e+06	2.39177e+06	2.87571e+06	3.56145e+06	C00020	ko00230,ko00908,ko01100,ko01110,ko01232,ko01240
Zmgn000216	125	78.96	126.008	C2H7O4P	[M-H]-	2-Hydroxyethylphosphonic acid	2-羟基乙基膦酸	Organic acids	有机酸	Organic acids	有机酸	22987-21-9	3	16667.2	31967.5	36411.6	12525.2	9865.05	16844.7	33204.5	50585.6	23726.9	24719.7	20045.7	30247.2	C06451	ko00440,ko01100,ko01110
MW0150162	515.21	169.12	514.202	C20H30N6O10	[M+H]+	Glu-Thr-His-Glu	谷氨酸-苏氨酸-组氨酸-谷氨酸	Amino acids and derivatives	氨基酸及其衍生物	Amino acids and derivatives	氨基酸及其衍生物	-	3	34453.5	30108.8	22913.7	8492.66	6988.29	6159.81	7771.03	11718.1	4925	13711.2	9476.01	10105.3	-	-
pmb0197	298.11	166.07	297.107	C11H15N5O5	[M+H]+	N7-Methylguanosine	N7-甲基鸟苷	Nucleotides and derivatives	核苷酸及其衍生物	Nucleotides and derivatives	核苷酸及其衍生物	20244-86-4	3	57715.1	46276.5	53727.2	82715.8	80526	82854	37339.6	62692.1	52708	45370.6	68847.6	55190.4	C20674	-
MWS3165	212.09	149.06	229.095	C10H15NO5	[M+H]+	3-Methoxy-L-Tyrosine	3-O-甲基-酪氨酸	Amino acids and derivatives	氨基酸及其衍生物	Amino acids and derivatives	氨基酸及其衍生物	200630-46-2	3	28750.7	38060.6	24799.9	18188.9	15734	11305	81055.1	58718.9	59570.5	27577.3	38257.8	26548.4	-	-
mws1090	259.02	96.97	260.03	C6H13O9P	[M-H]-	Glucose-1-phosphate*	葡萄糖-1-磷酸*	Others	其它类	Saccharides	糖类	59-56-3	1	2.5098e+06	2.62012e+06	2.19625e+06	2.65586e+06	2.04501e+06	2.12331e+06	2.51951e+06	2.22262e+06	3.96638e+06	1.60057e+06	2.16692e+06	1.46731e+06	C00103	ko00010,ko00040,ko00052,ko00500,ko00520,ko00523,ko00561,ko01100,ko01110,ko01240,ko01250
pme0010	106.05	70.03	105.043	C3H7NO3	[M+H]+	L-Serine	L-丝氨酸	Amino acids and derivatives	氨基酸及其衍生物	Amino acids and derivatives	氨基酸及其衍生物	56-45-1	3	38263.4	19852.7	52101.7	36797.4	34551.6	45421.2	110302	103763	76307.7	54874.6	51971.1	75868.1	C00065	ko00260,ko00261,ko00270,ko00460,ko00470,ko00564,ko00600,ko00630,ko00920,ko00970,ko01100,ko01110,ko01200,ko01230,ko01240,ko02010
Lmbn001676	145.05	101.06	146.058	C6H10O4	[M-H]-	3-Hydroxy-3-Methyl-2-Oxopentanoic Acid*	3-羟基-3-甲基-2-氧代戊酸*	Organic acids	有机酸	Organic acids	有机酸	-	3	7065.91	6669.44	6253.39	3661.12	4559.34	4110.67	6018.14	8441.63	8758.54	3906.12	5864.64	5853.21	C14463	ko00290,ko01110,ko01210
MWS5136	145.051	101.061	146.058	C6H10O4	[M-H]-	Mono-Methyl Glutarate*	单甲基戊二酸*	Organic acids	有机酸	Organic acids	有机酸	1501-27-5	3	7065.91	6669.44	6253.39	3661.12	4559.34	4110.67	6018.14	8441.63	8758.54	3906.12	5864.64	5853.21	-	-
MW0108168	409.19	194.16	408.186	C16H32N4O4S2	[M+H]+	Met-Met-Lys	甲硫氨酰-甲硫氨酰-赖氨酸	Amino acids and derivatives	氨基酸及其衍生物	Amino acids and derivatives	氨基酸及其衍生物	-	3	77820.9	148699	77026	128081	98982.2	179378	127744	95380.5	123371	123699	91708.4	143595	-	-
MWS201464	294.18	84.08	293.174	C15H23N3O3	[M+H]+	Lys-Phe	L-赖氨酸-L-苯丙氨酸	Amino acids and derivatives	氨基酸及其衍生物	Amino acids and derivatives	氨基酸及其衍生物	6235-35-4	3	62672.9	66886.5	53605.6	60566.6	54094.1	68768.3	48936.7	42192.1	70664.5	63742.1	42803.1	45208.7	-	-
MW0153498	393.19	178.17	392.184	C14H28N6O5S1	[M+H]+	Met-Arg-Ser	L-蛋氨酸-L-精氨酸-L-丝氨酸	Amino acids and derivatives	氨基酸及其衍生物	Amino acids and derivatives	氨基酸及其衍生物	-	3	115343	145935	110672	99087.5	77293.4	82527.1	81618.8	93735.2	93249.1	82816.7	83041.2	120601	-	-
ML10172161	103	59.01	104.011	C3H4O4	[M-H]-	Hydroxypyruvic acid*	羟基丙酮酸*	Organic acids	有机酸	Organic acids	有机酸	1113-60-6	3	44494.6	30044	31381.7	32306.9	52726.9	54468.1	36098.9	33350.9	256928	73343.7	46129.7	66971.3	C00168	ko00260,ko00630,ko01100,ko01110,ko01200
pme0033	137.05	119.04	136.038	C5H4N4O	[M+H]+	Hypoxanthine	次黄嘌呤	Nucleotides and derivatives	核苷酸及其衍生物	Nucleotides and derivatives	核苷酸及其衍生物	68-94-0	3	51827	99035.3	114346	642275	1.6507e+06	1.41847e+06	1.61386e+06	475209	460036	635393	771867	1.00025e+06	C00262	ko00230,ko01100,ko01232
MWS2984	153.05	136.03	152.045	C4H4N6O	[M+H]+	8-Azaguanine	8-氮鸟嘌呤	Nucleotides and derivatives	核苷酸及其衍生物	Nucleotides and derivatives	核苷酸及其衍生物	134-58-7	3	35245.5	58917.5	60217.1	26059.3	16053.3	24666.9	65523.4	61662.4	54276.5	36366.6	34794	52100.6	-	-
pme2589	159.03	87.04	160.037	C6H8O5	[M-H]-	2-Oxoadipic acid	2-氧代己二酸	Organic acids	有机酸	Organic acids	有机酸	3184-35-8	3	47866.2	35075.8	49938.4	28646.3	38669.3	27478.3	39405.6	62502.1	38798.6	25800.9	39277.5	41379.4	C00322	ko00300,ko00310,ko00380,ko01100,ko01110,ko01210,ko01230,ko01240
mws0976	243.06	153.03	244.07	C9H12N2O6	[M-H]-	β-Pseudouridine	β-假尿苷	Nucleotides and derivatives	核苷酸及其衍生物	Nucleotides and derivatives	核苷酸及其衍生物	1445-07-4	3	60657.5	61579.2	107445	64006.3	45457.2	41987	73303.9	57542.3	65897.9	57160.9	71053.1	91985.8	C02067	ko00240,ko01100
Zmgn000217	129.02	85.03	130.027	C5H6O4	[M-H]-	Itaconic acid	衣康酸	Organic acids	有机酸	Organic acids	有机酸	97-65-4	3	167908	153476	144841	239642	300074	271128	84965.3	99961.3	99368.8	124516	175616	203998	C00490	ko00660,ko01100
MWStz103	399.15	250.09	398.137	C15H22N6O5S	[M+H]+	S-(5'-Adenosyl)-L-methionine	S-(5'-腺苷基)-L-蛋氨酸	Amino acids and derivatives	氨基酸及其衍生物	Amino acids and derivatives	氨基酸及其衍生物	29908-03-0	2	69088.5	65519.7	62782	135136	95197.2	74321.3	81172.3	40167.9	103355	47915	40573.8	64661.9	C00019	ko00261,ko00270,ko00330,ko00908,ko00999,ko01100,ko01110,ko01230,ko01240,ko04122
pmb2653	649.22	145.05	650.227	C24H42O20	[M-H]-	DMelezitose O-rhamnoside	松三糖 O-鼠李糖苷	Others	其它类	Saccharides	糖类	-	3	5127.54	5617.21	4979.81	15844.6	9858.63	10813.7	22711.9	13939.9	47251	13161.1	21711.2	19108.5	-	-
MWSmce706	129.07	56.05	128.059	C5H8N2O2	[M+H]+	Cyclo(Ala-Gly)	环(甘氨酰-L-丙氨酰)	Amino acids and derivatives	氨基酸及其衍生物	Amino acids and derivatives	氨基酸及其衍生物	4526-77-6	3	192064	177169	166306	159350	171652	150430	317798	218549	481030	289206	232550	175917	-	-
Lmhp011388	353.27	261.22	352.261	C21H36O4	[M+H]+	2-α-Linolenoyl-glycerol	2-α-亚麻酸甘油酯	Lipids	脂质	Glycerol ester	甘油酯	55268-58-1	1	1.10264e+06	589971	626857	1.30156e+06	1.32446e+06	1.0067e+06	737066	567191	1.18444e+06	1.3434e+06	868585	935792	-	-
MWS2413	130.05	58.03	131.058	C5H9NO3	[M-H]-	N-acetyl-beta-alanine	N-乙酰-β-丙氨酸	Amino acids and derivatives	氨基酸及其衍生物	Amino acids and derivatives	氨基酸及其衍生物	3025-95-4	3	10663.5	10446.9	23281.5	15048.1	11920	12933	14730.2	26080.4	23166.3	15026	9361.15	14922.4	C01073	ko00410
pme1119	269.09	137.05	268.081	C10H12N4O5	[M+H]+	Inosine	肌苷	Nucleotides and derivatives	核苷酸及其衍生物	Nucleotides and derivatives	核苷酸及其衍生物	58-63-9	3	177512	142388	197800	110058	205376	178146	456012	240608	236342	273867	233177	164267	C00294	ko00230,ko01100,ko01232,ko02010
MWSmce039	124.04	80.05	123.032	C6H5NO2	[M+H]+	Isonicotinic acid	异烟酸	Others	其它类	Vitamin	维生素	55-22-1	2	145650	61241.7	51089.6	9	117829	131989	61799	47303.6	81396.2	58081.3	83374.6	52883.2	C07446	-
MA10039641	341.11	89.02	342.116	C12H22O11	[M-H]-	Lactobiose	乳二糖	Others	其它类	Saccharides	糖类	63-42-3	1	1.56237e+07	1.73406e+07	2.13246e+07	2.16135e+07	2.08663e+07	2.46837e+07	1.10582e+07	1.51125e+07	1.5657e+07	2.2663e+07	1.52157e+07	1.43891e+07	C00243	ko00052,ko01100,ko02010
pme2507	537.1	294.5	538.111	C27H22O12	[M-H]-	Lithospermic acid	紫草酸	Organic acids	有机酸	Organic acids	有机酸	28831-65-4	3	35798.1	38690.9	36013	21449.6	22233.4	18773.5	45129.1	34590	34227.1	43673.2	32475.4	25986.9	C08745	-
mws0236	124.01	79.96	125.015	C2H7NO3S	[M-H]-	2-Aminoethanesulfonic acid	2-氨基乙烷磺酸	Organic acids	有机酸	Organic acids	有机酸	107-35-7	3	5302.59	12005.4	13168.6	7469.6	10312.3	5667.06	28701.3	24082.9	17940.4	24406.7	18690.3	31930.5	C00245	ko00430,ko00920,ko01100,ko02010
Hmyn006303	593.27	315.05	594.28	C27H47O12P	[M-H]-	LysoPI 18:3	溶血磷脂酰肌醇 18:3	Lipids	脂质	Glycerol ester	甘油酯	-	3	60630.1	31836.6	49759.7	142213	250573	304262	22127.5	20897.4	38750.4	62148	59317.8	94562.2	-	-
Lmrj001341	185.09	70.06	184.085	C8H12N2O3	[M+H]+	Cyclo(Ser-Pro)	环(丝氨酸-脯氨酸)	Amino acids and derivatives	氨基酸及其衍生物	Amino acids and derivatives	氨基酸及其衍生物	-	3	60118.2	71049.4	72551.2	26983.9	41310.1	32769.6	43070	60219.4	50282.6	30850.5	53926.3	50134.2	-	-
Cmdn000784	167.02	124.01	168.028	C5H4N4O3	[M-H]-	Uric acid	尿酸	Nucleotides and derivatives	核苷酸及其衍生物	Nucleotides and derivatives	核苷酸及其衍生物	69-93-2	3	30945.5	23987.9	24747.1	15497	16770.5	14036.4	53760.1	53198.7	31309.5	17095.1	23286.3	30145.8	-	-
mws2124	154.98	78.96	155.982	C2H5O6P	[M-H]-	2-Phosphoglycolate	2-磷酸乙醇酸	Organic acids	有机酸	Organic acids	有机酸	13147-57-4	3	19515.6	34466.4	21422.6	106365	94753.1	117606	31707.4	35021.7	32460.1	27664.2	33063.9	47280.1	-	-
Hmyn007168	483.27	255.23	484.28	C22H45O9P	[M-H]-	LysoPG 16:0	溶血磷脂酰甘油 16:0	Lipids	脂质	Glycerol ester	甘油酯	-	3	1.24414e+06	467032	531578	1.57534e+06	1.72911e+06	1.50994e+06	346738	291342	884620	1.3014e+06	1.00377e+06	713570	-	-
Wayn000341	293.1	131.05	294.107	C10H18N2O8	[M-H]-	N-(1-Deoxy-1-fructosyl)Asparagine	N-(1-脱氧-1-果糖基)天冬酰胺	Nucleotides and derivatives	核苷酸及其衍生物	Nucleotides and derivatives	核苷酸及其衍生物	-	2	56540.3	34757.5	62121.2	35456.8	42660.4	18987	1.25033e+06	940366	632510	266590	464777	315851	-	-
Lmgn000160	131.05	70.03	132.054	C4H8N2O3	[M-H]-	3-Ureidopropionic Acid	3-脲基丙酸	Organic acids	有机酸	Organic acids	有机酸	462-88-4	1	7914.05	1676.46	5372.78	245474	487048	50131.7	1.11453e+06	291450	327704	236234	348932	196306	C02642	ko00240,ko00410,ko00770,ko01100
pme3009	175.02	98.98	174.016	C6H6O6	[M+H]+	Trans-Citridic acid	反式乌头酸	Organic acids	有机酸	Organic acids	有机酸	4023-65-8	3	941902	643410	824599	282780	235537	269938	1.15446e+06	1.21803e+06	1.16661e+06	586941	369317	345233	C02341	ko00660,ko01100
pme3193	116.04	74.02	117.043	C4H7NO3	[M-H]-	N-Acetyl-L-glycine	N-乙酰-L-甘氨酸	Amino acids and derivatives	氨基酸及其衍生物	Amino acids and derivatives	氨基酸及其衍生物	543-24-8	3	12722.1	13559	20067.1	26632.9	58097	37985.6	21300.1	22926.7	35327.5	16391.6	28951.1	32114.4	-	-
MWSmce210	183	67.02	184.001	C7H4O6	[M-H]-	Chelidonic acid	白屈菜酸	Organic acids	有机酸	Organic acids	有机酸	99-32-1	1	387970	446027	267249	134842	248147	295076	268959	370867	482430	195607	352130	381661	C08476	-
MW0155368	409.18	194.16	408.18	C22H24N4O4	[M+H]+	Phe-Trp-Gly	苯丙氨酰-色氨酸-甘氨酸	Amino acids and derivatives	氨基酸及其衍生物	Amino acids and derivatives	氨基酸及其衍生物	-	3	86336.4	98485.4	51569.1	149253	108492	127873	113677	151667	168433	89184.2	91290.4	153137	-	-
MWS4471	173.06	58.03	174.064	C6H10N2O4	[M-H]-	N-Alpha-Acetyl-L-Asparagine	N-α-乙酰基-L-天冬酰胺	Amino acids and derivatives	氨基酸及其衍生物	Amino acids and derivatives	氨基酸及其衍生物	4033-40-3	3	30722.9	47966.8	38365.4	8888.96	8497.77	14118.7	66887.5	50197.6	58893	15238.7	30184.4	27811.3	-	-
mws0438	151.06	59	152.069	C5H12O5	[M-H]-	L-Arabitol*	L-阿拉伯糖醇*	Others	其它类	Saccharides	糖类	7643-75-6	3	114564	78276.8	81619.9	72013.4	68445.1	55716.2	72183.8	160068	125571	57854.7	60045.7	102953	C00532	ko00040,ko01100
Wasn000528	337.08	277.06	338.085	C12H18O11	[M-H]-	2-O-α-D-Glucopyranosyl-L-ascorbic acid	2-O-葡萄糖基-L-抗坏血酸	Others	其它类	Vitamin	维生素	129499-78-1	1	1.16095e+07	1.70904e+07	1.24933e+07	1.70865e+06	1.80693e+06	2.34546e+06	6.00978e+06	5.95523e+06	6.55721e+06	4.3399e+06	7.56844e+06	9.1886e+06	C18339	-
mws1595	163.06	59.01	164.069	C6H12O5	[M-H]-	D-Fucose*	D-岩藻糖*	Others	其它类	Saccharides	糖类	3615-37-0	3	12122.5	6788.5	9511.21	17865.7	5903.58	8357.62	13168.5	44662.3	18598.3	5234	11310	9782.2	C01018	-
MWSslk257	324.06	112.05	323.052	C9H14N3O8P	[M+H]+	Cytidine 5'-monophosphate(Cytidylic acid)	胞苷-5'-单磷酸	Nucleotides and derivatives	核苷酸及其衍生物	Nucleotides and derivatives	核苷酸及其衍生物	63-37-6	3	21697.1	25022.9	39559.7	50690.4	32335.7	61141.9	16933.9	19612.9	46384.3	33155.3	15096.8	32801.5	C00055	ko00240,ko01100,ko01232
Rfmb320	144.1	84.08	143.095	C7H13NO2	[M+H]+	1-Methylpiperidine-2-carboxylic acid	1-甲基哌啶-2-羧酸	Organic acids	有机酸	Organic acids	有机酸	7730-87-2	3	768689	565741	431458	231658	309712	298953	988067	651431	998947	274897	572682	640626	-	-
Rfmb318	144.1	84.08	144.102	C7H14NO2+	[M]+	D-Proline betaine	脯氨酸甜菜碱	Amino acids and derivatives	氨基酸及其衍生物	Amino acids and derivatives	氨基酸及其衍生物	1195-94-4	3	768689	565741	431458	231658	309712	298953	988067	651431	998947	274897	572682	640626	C21514	-
pmb0468	178.05	161.03	177.046	C6H11NO3S	[M+H]+	N-Formyl-L-Methionine	N-甲酰-L-蛋氨酸	Amino acids and derivatives	氨基酸及其衍生物	Amino acids and derivatives	氨基酸及其衍生物	4289-98-9	3	903730	751875	1.79819e+06	1.81431e+06	3.19651e+06	2.12194e+06	8.31755e+06	909634	1.40477e+06	1.74089e+06	774412	1.06862e+06	C03145	ko00270
pme3154	147.07	59.01	148.074	C6H12O4	[M-H]-	Mevalonic acid	3,5-二羟基-3-甲基戊酸	Organic acids	有机酸	Organic acids	有机酸	150-97-0	2	163140	163494	195732	615970	339997	830083	246521	172974	141655	168794	243406	390420	C00418	ko00900,ko01100,ko01110
mws2628	118.09	87.05	117.079	C5H11NO2	[M+H]+	N-Methyl-4-aminobutyric acid	N-甲基-4-氨基丁酸	Organic acids	有机酸	Organic acids	有机酸	1119-48-8	3	6898.47	13508.3	10332.9	6770.83	9445.09	6943.65	49843.3	24649.1	90718	15774.7	33975	15197.7	C15987	ko00760,ko01100

## Sheet: Table S2
Table S2 The identification information of total 10019 genes by transcriptome
Gene_ID	ML1（FPKM)	ML2(FPKM)	ML3(FPKM)	RL1(FPKM)	RL2(FPKM)	RL3(FPKM)	YL1(FPKM)	YL2(FPKM)	YL3(FPKM)	Chromosome	Start Site	End Site	Direction	Length	Name	GO	KEGG	eggNOG	eggNOG_Category	Swissprot	Description	BP	CC	MF	Pathway
Ccam01G000040	0.0991375	0.0245162	0	0.150034	0.0257183	0.0880462	0.0876041	0.0687465	0.0776127	GWHBGBX00000001	2195552	2217315	+	2467	Ccam01G000040	GO:0003674;GO:0003824;GO:0004497;GO:0006629;GO:0006694;GO:0007275;GO:0008150;GO:0008152;GO:0008202;GO:0008610;GO:0009058;GO:0010268;GO:0010817;GO:0016125;GO:0016128;GO:0016129;GO:0016131;GO:0016132;GO:0016491;GO:0032501;GO:0032502;GO:0042445;GO:0042446;GO:0042592;GO:0044238;GO:0048856;GO:0048878;GO:0055088;GO:0055114;GO:0065007;GO:0065008;GO:0071704;GO:1901360;GO:1901362;GO:1901576;GO:1901615;GO:…	-	3G8D0	Q	sp|Q7XU38|C87A3_ORYSJ Cytochrome P450 87A3 OS=Oryza sativa subsp. japonica OX=39947 GN=CYP87A3 PE=2 SV=3	RWR95018.1 cytochrome P450 87A3 isoform X1 [Cinnamomum micranthum f. kanehirae]	GO:0006629//lipid metabolic process;GO:0006694//steroid biosynthetic process;GO:0007275//multicellular organism development;GO:0008150//biological_process;GO:0008152//metabolic process;GO:0008202//steroid metabolic process;GO:0008610//lipid biosynthetic process;GO:0009058//biosynthetic process;GO:0010268//brassinosteroid homeostasis;GO:0010817//regulation of hormone levels;GO:0016125//sterol meta…	-	GO:0003674//molecular_function;GO:0003824//catalytic activity;GO:0004497//monooxygenase activity;GO:0016491//oxidoreductase activity;	-
Ccam01G000041	0	0	0.16171	0	0	0	0	0	0	GWHBGBX00000001	2321562	2322023	-	366	Ccam01G000041	-	-	-	-	-	RWR88564.1 Ulp1 protease family, catalytic domain-containing protein [Cinnamomum micranthum f. kanehirae]	-	-	-	-
Ccam01G000042	0.340494	0.384926	1.36547	0.736146	0.706649	1.9008	0.386848	0.764561	0.609294	GWHBGBX00000001	2343804	2366506	-	1257	Ccam01G000042	-	K11649	3KMCY	B	sp|Q8VY05|SWI3D_ARATH SWI/SNF complex subunit SWI3D OS=Arabidopsis thaliana OX=3702 GN=SWI3D PE=1 SV=3	RWR95708.1 SWI/SNF complex subunit SWI3D isoform X1 [Cinnamomum micranthum f. kanehirae]	-	-	-	-
Ccam01G000043	22.3953	21.4698	21.0815	22.1971	23.0344	19.2983	22.5578	20.5697	20.648	GWHBGBX00000001	2523802	2546313	-	2479	Ccam01G000043	GO:0000003;GO:0003006;GO:0003674;GO:0003824;GO:0004497;GO:0006629;GO:0006694;GO:0007275;GO:0008150;GO:0008152;GO:0008202;GO:0008610;GO:0009058;GO:0009314;GO:0009411;GO:0009416;GO:0009555;GO:0009628;GO:0009653;GO:0009791;GO:0009908;GO:0009909;GO:0009911;GO:0009987;GO:0010208;GO:0010224;GO:0010268;GO:0010584;GO:0010817;GO:0010927;GO:0016043;GO:0016125;GO:0016128;GO:0016129;GO:0016131;GO:0016132;GO:…	K09588	3G7WM	Q	sp|Q42569|C90A1_ARATH Cytochrome P450 90A1 OS=Arabidopsis thaliana OX=3702 GN=CYP90A1 PE=1 SV=1	RWR71818.1 cytochrome P450 90A1-like protein [Cinnamomum micranthum f. kanehirae]	GO:0000003//reproduction;GO:0003006//developmental process involved in reproduction;GO:0006629//lipid metabolic process;GO:0006694//steroid biosynthetic process;GO:0007275//multicellular organism development;GO:0008150//biological_process;GO:0008152//metabolic process;GO:0008202//steroid metabolic process;GO:0008610//lipid biosynthetic process;GO:0009058//biosynthetic process;GO:0009314//response…	-	GO:0003674//molecular_function;GO:0003824//catalytic activity;GO:0004497//monooxygenase activity;GO:0016491//oxidoreductase activity;GO:0080132//fatty acid alpha-hydroxylase activity;	ko00905(Brassinosteroid biosynthesis)
Ccam01G000046	0	0	0	0	0	0	0.250138	0	0	GWHBGBX00000001	2549849	2552045	-	432	Ccam01G000046	-	-	4JMIY	T	-	RWR71819.1 hypothetical protein CKAN_00000200 [Cinnamomum micranthum f. kanehirae]	-	-	-	-
Ccam01G000047	0	0	0	0	0	0	0	0	0.0296992	GWHBGBX00000001	2555591	2579911	+	2149	Ccam01G000047	GO:0000003;GO:0006275;GO:0006996;GO:0007029;GO:0007030;GO:0007276;GO:0008150;GO:0008156;GO:0008361;GO:0009889;GO:0009890;GO:0009892;GO:0009987;GO:0010256;GO:0010556;GO:0010558;GO:0010564;GO:0010605;GO:0010948;GO:0016043;GO:0019219;GO:0019222;GO:0019953;GO:0022414;GO:0031323;GO:0031324;GO:0031326;GO:0031327;GO:0032501;GO:0032504;GO:0032535;GO:0032875;GO:0032876;GO:0044703;GO:0045786;GO:0045934;GO:…	K14007	3G91E	U	sp|Q9SFU0|SC24A_ARATH Protein transport protein Sec24-like At3g07100 OS=Arabidopsis thaliana OX=3702 GN=At3g07100 PE=2 SV=2	XP_002282857.1 PREDICTED: protein transport protein Sec24-like At3g07100 [Vitis vinifera]	GO:0000003//reproduction;GO:0006275//regulation of DNA replication;GO:0006996//organelle organization;GO:0007029//endoplasmic reticulum organization;GO:0007030//Golgi organization;GO:0007276//gamete generation;GO:0008150//biological_process;GO:0008156//negative regulation of DNA replication;GO:0008361//regulation of cell size;GO:0009889//regulation of biosynthetic process;GO:0009890//negative reg…	-	-	ko04141(Protein processing in endoplasmic reticulum)
Ccam01G000048	0	0	0.103653	0	0	0	0	0.0990061	0.0558875	GWHBGBX00000001	2566002	2578086	-	1142	Ccam01G000048	-	-	-	-	-	-	-	-	-	-
Ccam01G000049	0.358324	0.290002	0.472982	1.01884	0.43943	0.520748	1.06505	0.933675	0.612053	GWHBGBX00000001	2587402	2629848	+	1877	Ccam01G000049	GO:0005575;GO:0005911;GO:0009506;GO:0030054;GO:0055044	K14611	3GAA0	F	sp|Q9SHZ3|NAT1_ARATH Nucleobase-ascorbate transporter 1 OS=Arabidopsis thaliana OX=3702 GN=NAT1 PE=2 SV=1	XP_010252545.1 PREDICTED: nucleobase-ascorbate transporter 1 [Nelumbo nucifera]	-	GO:0005575//cellular_component;GO:0005911//cell-cell junction;GO:0009506//plasmodesma;GO:0030054//cell junction;GO:0055044//symplast;	-	-
Ccam01G000050	0	0	0	0	0.251774	0.107743	0	0	0	GWHBGBX00000001	2635463	2635966	-	504	Ccam01G000050	-	-	4JTKZ	S	sp|Q9LNG5|PPP7L_ARATH Serine/threonine-protein phosphatase 7 long form homolog OS=Arabidopsis thaliana OX=3702 GN=MAIL3 PE=2 SV=1	RWR83518.1 serine/threonine-protein phosphatase 7 long form [Cinnamomum micranthum f. kanehirae]	-	-	-	-
Ccam01G000051	0.180363	0	0	0	0	0	0	0	0.75308	GWHBGBX00000001	2637437	2638664	+	339	Ccam01G000051	-	-	3GC2U	T	-	RWR93547.1 rust resistance kinase Lr10 isoform X1 [Cinnamomum micranthum f. kanehirae]	-	-	-	-
Ccam01G000052	2.14922	2.60322	1.76199	2.94284	3.04946	3.66172	2.11236	2.75768	2.19765	GWHBGBX00000001	2639129	2642645	+	2788	Ccam01G000052	GO:0005575;GO:0005622;GO:0005623;GO:0005634;GO:0043226;GO:0043227;GO:0043229;GO:0043231;GO:0044424;GO:0044464	-	3GESK	S	-	RWR71823.1 protein CELLULOSE SYNTHASE INTERACTIVE 1-like protein [Cinnamomum micranthum f. kanehirae]	-	GO:0005575//cellular_component;GO:0005622//intracellular anatomical structure;GO:0005623//obsolete cell;GO:0005634//nucleus;GO:0043226//organelle;GO:0043227//membrane-bounded organelle;GO:0043229//intracellular organelle;GO:0043231//intracellular membrane-bounded organelle;GO:0044424//obsolete intracellular part;GO:0044464//obsolete cell part;	-	-
Ccam01G000054	44.799	43.1127	43.6144	44.5676	45.4175	41.1273	50.6794	47.1728	51.3739	GWHBGBX00000001	2678123	2695236	-	1661	Ccam01G000054	GO:0003674;GO:0003824;GO:0005575;GO:0005622;GO:0005623;GO:0006629;GO:0006720;GO:0006721;GO:0006996;GO:0008150;GO:0008152;GO:0008299;GO:0008610;GO:0009058;GO:0009579;GO:0009657;GO:0009916;GO:0009987;GO:0016043;GO:0016108;GO:0016109;GO:0016114;GO:0016116;GO:0016117;GO:0016491;GO:0016679;GO:0016682;GO:0042440;GO:0044237;GO:0044238;GO:0044249;GO:0044255;GO:0044424;GO:0044464;GO:0046148;GO:0055114;GO:…	K17893	3G865	C	sp|Q56X52|AOX4_ARATH Ubiquinol oxidase 4, chloroplastic/chromoplastic OS=Arabidopsis thaliana OX=3702 GN=AOX4 PE=1 SV=2	RWR71825.1 ubiquinol oxidase 4, chloroplastic/chromoplastic isoform X1 [Cinnamomum micranthum f. kanehirae]	GO:0006629//lipid metabolic process;GO:0006720//isoprenoid metabolic process;GO:0006721//terpenoid metabolic process;GO:0006996//organelle organization;GO:0008150//biological_process;GO:0008152//metabolic process;GO:0008299//isoprenoid biosynthetic process;GO:0008610//lipid biosynthetic process;GO:0009058//biosynthetic process;GO:0009657//plastid organization;GO:0009987//cellular process;GO:00160…	GO:0005575//cellular_component;GO:0005622//intracellular anatomical structure;GO:0005623//obsolete cell;GO:0009579//thylakoid;GO:0044424//obsolete intracellular part;GO:0044464//obsolete cell part;	GO:0003674//molecular_function;GO:0003824//catalytic activity;GO:0009916//alternative oxidase activity;GO:0016491//oxidoreductase activity;GO:0016679//oxidoreductase activity, acting on diphenols and related substances as donors;GO:0016682//oxidoreductase activity, acting on diphenols and related substances as donors, oxygen as acceptor;	-
Ccam01G000055	26.0546	27.4593	26.3209	26.4382	27.0364	28.4264	32.0108	28.9024	31.0062	GWHBGBX00000001	2696035	2725409	+	2044	Ccam01G000055	GO:0003674;GO:0003756;GO:0003824;GO:0005575;GO:0005618;GO:0005622;GO:0005623;GO:0005737;GO:0005773;GO:0005783;GO:0005788;GO:0005794;GO:0005886;GO:0006457;GO:0006950;GO:0008150;GO:0009505;GO:0009987;GO:0012505;GO:0016020;GO:0016853;GO:0016860;GO:0016864;GO:0030312;GO:0031974;GO:0033554;GO:0034976;GO:0043226;GO:0043227;GO:0043229;GO:0043231;GO:0043233;GO:0044422;GO:0044424;GO:0044432;GO:0044444;GO:…	K09584	3KX0J	O	sp|Q67UF5|PDI23_ORYSJ Protein disulfide isomerase-like 2-3 OS=Oryza sativa subsp. japonica OX=39947 GN=PDIL2-3 PE=2 SV=1	RWR71826.1 protein disulfide isomerase-like protein 2-3 [Cinnamomum micranthum f. kanehirae]	GO:0006457//protein folding;GO:0006950//response to stress;GO:0008150//biological_process;GO:0009987//cellular process;GO:0033554//cellular response to stress;GO:0034976//response to endoplasmic reticulum stress;GO:0050896//response to stimulus;GO:0051716//cellular response to stimulus;	GO:0005575//cellular_component;GO:0005618//cell wall;GO:0005622//intracellular anatomical structure;GO:0005623//obsolete cell;GO:0005737//cytoplasm;GO:0005773//vacuole;GO:0005783//endoplasmic reticulum;GO:0005788//endoplasmic reticulum lumen;GO:0005794//Golgi apparatus;GO:0005886//plasma membrane;GO:0009505//plant-type cell wall;GO:0012505//endomembrane system;GO:0016020//membrane;GO:0030312//ext…	GO:0003674//molecular_function;GO:0003756//protein disulfide isomerase activity;GO:0003824//catalytic activity;GO:0016853//isomerase activity;GO:0016860//intramolecular oxidoreductase activity;GO:0016864//intramolecular oxidoreductase activity, transposing S-S bonds;GO:0140096//catalytic activity, acting on a protein;	ko04141(Protein processing in endoplasmic reticulum)
Ccam01G000056	0.209873	0.276803	0.135437	0.494077	0.532354	0.331365	0.576978	0.539021	0.559856	GWHBGBX00000001	2727205	2733319	+	2622	Ccam01G000056	-	-	3G71Z	S	-	RWR71827.1 hypothetical protein CKAN_00001100 [Cinnamomum micranthum f. kanehirae]	-	-	-	-
Ccam01G000057	0.606234	0.257004	0	0.174756	0.449341	0.769157	0.612236	0.640595	0.904016	GWHBGBX00000001	2734639	2744181	-	706	Ccam01G000057	-	-	3GKX0	O	sp|Q41073|NLTP_PINTA Non-specific lipid-transfer protein OS=Pinus taeda OX=3352 PE=2 SV=1	RWR71828.1 non-specific lipid-transfer-like protein [Cinnamomum micranthum f. kanehirae]	-	-	-	-
Ccam01G000058	2.11124	2.86642	1.48265	10.0657	11.0399	12.6473	11.4498	9.64536	15.2105	GWHBGBX00000001	2770101	2773435	+	1477	Ccam01G000058	-	-	3G7GU	I	sp|Q8VY93|GDL66_ARATH GDSL esterase/lipase At4g26790 OS=Arabidopsis thaliana OX=3702 GN=At4g26790 PE=2 SV=1	RWR71829.1 GDSL esterase/lipase [Cinnamomum micranthum f. kanehirae]	-	-	-	-
Ccam01G000059	10.4907	10.6444	10.8522	8.76729	8.03599	11.2364	8.07662	11.2399	9.86962	GWHBGBX00000001	2773498	2784141	-	1358	Ccam01G000059	GO:0002084;GO:0002376;GO:0002682;GO:0003674;GO:0003824;GO:0004620;GO:0004623;GO:0005575;GO:0005622;GO:0005623;GO:0005737;GO:0006464;GO:0006629;GO:0006644;GO:0006650;GO:0006654;GO:0006793;GO:0006796;GO:0006807;GO:0006950;GO:0006952;GO:0006955;GO:0008150;GO:0008152;GO:0008474;GO:0008610;GO:0008654;GO:0009056;GO:0009057;GO:0009058;GO:0009605;GO:0009607;GO:0009617;GO:0009814;GO:0009816;GO:0009987;GO:…	K06130	3G9VX	I	sp|Q0J969|CAEH1_ORYSJ Probable carboxylesterase Os04g0669500 OS=Oryza sativa subsp. japonica OX=39947 GN=Os04g0669500 PE=3 SV=1	RWR71830.1 carboxylesterase SOBER1-like protein [Cinnamomum micranthum f. kanehirae]	GO:0002084//protein depalmitoylation;GO:0002376//immune system process;GO:0002682//regulation of immune system process;GO:0006464//cellular protein modification process;GO:0006629//lipid metabolic process;GO:0006644//phospholipid metabolic process;GO:0006650//glycerophospholipid metabolic process;GO:0006654//phosphatidic acid biosynthetic process;GO:0006793//phosphorus metabolic process;GO:000679…	GO:0005575//cellular_component;GO:0005622//intracellular anatomical structure;GO:0005623//obsolete cell;GO:0005737//cytoplasm;GO:0044424//obsolete intracellular part;GO:0044464//obsolete cell part;	GO:0003674//molecular_function;GO:0003824//catalytic activity;GO:0004620//phospholipase activity;GO:0004623//phospholipase A2 activity;GO:0008474//palmitoyl-(protein) hydrolase activity;GO:0016298//lipase activity;GO:0016787//hydrolase activity;GO:0016788//hydrolase activity, acting on ester bonds;GO:0016790//thiolester hydrolase activity;GO:0034338//short-chain carboxylesterase activity;GO:00526…	ko00564(Glycerophospholipid metabolism)
Ccam01G000060	31.4107	38.2812	34.0725	32.4654	24.2342	32.0704	39.1134	36.1808	39.8459	GWHBGBX00000001	2792962	2794733	-	1275	Ccam01G000060	-	-	4JPP7	S	sp|P82024|RR21_SPIOL 30S ribosomal protein S21, chloroplastic OS=Spinacia oleracea OX=3562 GN=rps21 PE=1 SV=2	RWR71831.1 30S ribosomal S21, chloroplastic [Cinnamomum micranthum f. kanehirae]	-	-	-	-
Ccam01G000061	47.326	47.0561	48.8125	47.8035	44.7628	39.4466	50.3285	51.3269	47.1011	GWHBGBX00000001	2797600	2829231	-	2248	Ccam01G000061	GO:0003674;GO:0003824;GO:0004516;GO:0005575;GO:0005622;GO:0005623;GO:0005737;GO:0005829;GO:0006950;GO:0006979;GO:0008150;GO:0016874;GO:0016879;GO:0044424;GO:0044444;GO:0044464;GO:0050896	K00763	3GAPU	H	sp|Q84WV8|NPRT2_ARATH Nicotinate phosphoribosyltransferase 2 OS=Arabidopsis thaliana OX=3702 GN=NAPRT2 PE=2 SV=1	RWR71832.1 hypothetical protein CKAN_00001600 [Cinnamomum micranthum f. kanehirae]	GO:0006950//response to stress;GO:0006979//response to oxidative stress;GO:0008150//biological_process;GO:0050896//response to stimulus;	GO:0005575//cellular_component;GO:0005622//intracellular anatomical structure;GO:0005623//obsolete cell;GO:0005737//cytoplasm;GO:0005829//cytosol;GO:0044424//obsolete intracellular part;GO:0044444//obsolete cytoplasmic part;GO:0044464//obsolete cell part;	GO:0003674//molecular_function;GO:0003824//catalytic activity;GO:0004516//nicotinate phosphoribosyltransferase activity;GO:0016874//ligase activity;GO:0016879//ligase activity, forming carbon-nitrogen bonds;	ko00760(Nicotinate and nicotinamide metabolism)
Ccam01G000062	7.36058	9.18392	5.91049	4.55706	5.46807	4.15997	5.09994	4.0988	5.76245	GWHBGBX00000001	2835945	2838454	+	731	Ccam01G000062	-	-	3KZTN	C	sp|O49636|MPC4_ARATH Mitochondrial pyruvate carrier 4 OS=Arabidopsis thaliana OX=3702 GN=MPC4 PE=3 SV=1	RWR71834.1 mitochondrial pyruvate carrier 4 [Cinnamomum micranthum f. kanehirae]	-	-	-	-
Ccam01G000063	14.0658	12.4465	13.7082	12.695	13.8015	14.6591	14.8392	19.4635	15.9809	GWHBGBX00000001	2839036	2851307	-	1278	Ccam01G000063	-	-	3KRI9	-	-	RWR71835.1 hybrid signal transduction protein dokA isoform X2 [Cinnamomum micranthum f. kanehirae]	-	-	-	-
Ccam01G000065	3.10871	3.2273	4.14137	1.59929	1.62889	1.32578	1.03354	1.15256	1.09237	GWHBGBX00000001	2881110	2889571	+	3973	Ccam01G000065	-	-	4JN7E	E	sp|P9WMV8|CHOD_MYCTO Cholesterol oxidase OS=Mycobacterium tuberculosis (strain CDC 1551 / Oshkosh) OX=83331 GN=choD PE=3 SV=1	RWR71836.1 Glucose-methanol-choline oxidoreductase [Cinnamomum micranthum f. kanehirae]	-	-	-	-
Ccam01G000066	14.9406	16.8519	16.2284	39.1029	33.2841	39.632	22.8755	16.1619	25.5551	GWHBGBX00000001	2908199	2915802	+	2480	Ccam01G000066	-	K16732	3GDID	DZ	sp|Q9FLP0|MA651_ARATH 65-kDa microtubule-associated protein 1 OS=Arabidopsis thaliana OX=3702 GN=MAP65-1 PE=1 SV=1	RWR71837.1 65-microtubule-associated protein 1-like protein [Cinnamomum micranthum f. kanehirae]	-	-	-	-
Ccam01G000068	25.5154	24.4078	25.0577	32.7528	33.0448	30.1705	25.6276	25.7631	21.4724	GWHBGBX00000001	2920736	2941691	-	2473	Ccam01G000068	GO:0003674;GO:0005488;GO:0005515;GO:0008022	K03138	3GEZC	K	sp|Q9SU25|T2FA_ARATH Transcription initiation factor IIF subunit alpha OS=Arabidopsis thaliana OX=3702 GN=RAP74 PE=1 SV=1	RWR71838.1 transcription initiation factor IIF subunit alpha isoform X1 [Cinnamomum micranthum f. kanehirae]	-	-	GO:0003674//molecular_function;GO:0005488//binding;GO:0005515//protein binding;GO:0008022//protein C-terminus binding;	ko03022(Basal transcription factors)
Ccam01G000069	18.2726	18.8744	20.511	27.5119	26.655	26.4022	26.8597	23.8151	25.4927	GWHBGBX00000001	2953391	2962014	+	1740	Ccam01G000069	-	K17785	3GAP5	S	-	RWR71839.1 Mitochondrial inner membrane protein Mitofilin [Cinnamomum micranthum f. kanehirae]	-	-	-	-
Ccam01G000070	8.26922	7.602	8.5699	9.42859	9.72917	8.70914	9.01855	7.27618	7.82953	GWHBGBX00000001	2964998	2974866	+	1989	Ccam01G000070	GO:0001530;GO:0003674;GO:0005488;GO:0005575;GO:0005622;GO:0005623;GO:0005737;GO:0005773;GO:0005774;GO:0008150;GO:0008152;GO:0008289;GO:0009058;GO:0009987;GO:0010468;GO:0016020;GO:0019222;GO:0031090;GO:0043226;GO:0043227;GO:0043229;GO:0043231;GO:0044237;GO:0044422;GO:0044424;GO:0044437;GO:0044444;GO:0044446;GO:0044464;GO:0050789;GO:0060255;GO:0065007;GO:0072593;GO:0097367;GO:0098588;GO:0098805;GO:…	-	3GD96	V	sp|Q9MAU5|Y1049_ARATH Putative BPI/LBP family protein At1g04970 OS=Arabidopsis thaliana OX=3702 GN=At1g04970 PE=2 SV=1	RWR71840.1 putative BPI/LBP family protein isoform X1 [Cinnamomum micranthum f. kanehirae]	GO:0008150//biological_process;GO:0008152//metabolic process;GO:0009058//biosynthetic process;GO:0009987//cellular process;GO:0010468//regulation of gene expression;GO:0019222//regulation of metabolic process;GO:0044237//cellular metabolic process;GO:0050789//regulation of biological process;GO:0060255//regulation of macromolecule metabolic process;GO:0065007//biological regulation;GO:0072593//re…	GO:0005575//cellular_component;GO:0005622//intracellular anatomical structure;GO:0005623//obsolete cell;GO:0005737//cytoplasm;GO:0005773//vacuole;GO:0005774//vacuolar membrane;GO:0016020//membrane;GO:0031090//organelle membrane;GO:0043226//organelle;GO:0043227//membrane-bounded organelle;GO:0043229//intracellular organelle;GO:0043231//intracellular membrane-bounded organelle;GO:0044422//obsolete …	GO:0001530//lipopolysaccharide binding;GO:0003674//molecular_function;GO:0005488//binding;GO:0008289//lipid binding;GO:0097367//carbohydrate derivative binding;	-
Ccam01G000071	23.7635	22.5209	21.1097	17.6467	20.3704	19.3352	24.4227	23.6775	22.032	GWHBGBX00000001	2976193	2988628	+	1657	Ccam01G000071	-	-	3GBN9	S	-	RWR71841.1 hypothetical protein CKAN_00002500 [Cinnamomum micranthum f. kanehirae]	-	-	-	-
Ccam01G000072	24.1963	28.7057	27.268	11.3884	14.2566	6.70661	29.312	27.2701	23.4412	GWHBGBX00000001	2990459	2994855	+	3093	Ccam01G000072	GO:0005575;GO:0005622;GO:0005623;GO:0005737;GO:0006732;GO:0008150;GO:0008152;GO:0009058;GO:0009108;GO:0009507;GO:0009532;GO:0009536;GO:0009570;GO:0009987;GO:0010236;GO:0042180;GO:0042181;GO:0043226;GO:0043227;GO:0043229;GO:0043231;GO:0044237;GO:0044249;GO:0044281;GO:0044283;GO:0044422;GO:0044424;GO:0044434;GO:0044435;GO:0044444;GO:0044446;GO:0044464;GO:0051186;GO:0051188;GO:0071704;GO:1901576;GO:…	-	3G9VF	S	sp|Q5M755|PAP7_ARATH Fibrillin-5, chloroplastic OS=Arabidopsis thaliana OX=3702 GN=FBN5 PE=1 SV=1	RWR71842.1 putative plastid-lipid-associated protein 7, chloroplastic [Cinnamomum micranthum f. kanehirae]	GO:0006732//obsolete coenzyme metabolic process;GO:0008150//biological_process;GO:0008152//metabolic process;GO:0009058//biosynthetic process;GO:0009108//obsolete coenzyme biosynthetic process;GO:0009987//cellular process;GO:0010236//plastoquinone biosynthetic process;GO:0042180//cellular ketone metabolic process;GO:0042181//ketone biosynthetic process;GO:0044237//cellular metabolic process;GO:00…	GO:0005575//cellular_component;GO:0005622//intracellular anatomical structure;GO:0005623//obsolete cell;GO:0005737//cytoplasm;GO:0009507//chloroplast;GO:0009532//plastid stroma;GO:0009536//plastid;GO:0009570//chloroplast stroma;GO:0043226//organelle;GO:0043227//membrane-bounded organelle;GO:0043229//intracellular organelle;GO:0043231//intracellular membrane-bounded organelle;GO:0044422//obsolete …	-	-
Ccam01G000073	27.3026	30.157	27.8059	30.5882	30.1241	33.6344	30.6518	29.2842	27.4035	GWHBGBX00000001	2996015	3001163	-	1805	Ccam01G000073	-	K03531	3GAYP	F	sp|Q42545|FTSZ1_ARATH Cell division protein FtsZ homolog 1, chloroplastic OS=Arabidopsis thaliana OX=3702 GN=FTSZ1 PE=1 SV=2	RWR71843.1 cell division protein FtsZ 1, chloroplastic [Cinnamomum micranthum f. kanehirae]	-	-	-	-
Ccam01G000075	0	0	1.65684	0	0	0	0	0	0.099259	GWHBGBX00000001	3007630	3010044	-	643	Ccam01G000075	-	-	-	-	-	RWR71845.1 hypothetical protein CKAN_00002900 [Cinnamomum micranthum f. kanehirae]	-	-	-	-
Ccam01G000076	0.0559918	0.055386	0.216798	0.112984	0.0581016	0	0.197911	0.207079	0.350679	GWHBGBX00000001	3017605	3018696	+	1092	Ccam01G000076	-	-	4JD3A	S	sp|Q9XGY6|WAXS1_SIMCH Long-chain-alcohol O-fatty-acyltransferase OS=Simmondsia chinensis OX=3999 PE=1 SV=1	RWR71846.1 long-chain-alcohol O-fatty-acyltransferase [Cinnamomum micranthum f. kanehirae]	-	-	-	-
Ccam01G000077	1.01372	0.791643	0.568102	2.1532	1.16264	2.55875	0.330025	1.18393	1.28093	GWHBGBX00000001	3019608	3029470	-	1146	Ccam01G000077	GO:0005575;GO:0005622;GO:0005623;GO:0005737;GO:0005739;GO:0005768;GO:0005829;GO:0006810;GO:0007034;GO:0007275;GO:0008150;GO:0012505;GO:0016192;GO:0016197;GO:0022622;GO:0031082;GO:0031083;GO:0031410;GO:0031982;GO:0032501;GO:0032502;GO:0032991;GO:0043226;GO:0043227;GO:0043229;GO:0043231;GO:0044424;GO:0044444;GO:0044445;GO:0044464;GO:0045324;GO:0046907;GO:0048364;GO:0048731;GO:0048856;GO:0051179;GO:…	K20185	3M0HV	K	sp|O22929|BL1S1_ARATH Biogenesis of lysosome-related organelles complex 1 subunit 1 OS=Arabidopsis thaliana OX=3702 GN=BLOS1 PE=1 SV=1	RWR81152.1 hypothetical protein CKAN_00982300 [Cinnamomum micranthum f. kanehirae]	GO:0006810//transport;GO:0007034//vacuolar transport;GO:0007275//multicellular organism development;GO:0008150//biological_process;GO:0016192//vesicle-mediated transport;GO:0016197//endosomal transport;GO:0022622//root system development;GO:0032501//multicellular organismal process;GO:0032502//developmental process;GO:0045324//late endosome to vacuole transport;GO:0046907//intracellular transport…	GO:0005575//cellular_component;GO:0005622//intracellular anatomical structure;GO:0005623//obsolete cell;GO:0005737//cytoplasm;GO:0005739//mitochondrion;GO:0005768//endosome;GO:0005829//cytosol;GO:0012505//endomembrane system;GO:0031082//BLOC complex;GO:0031083//BLOC-1 complex;GO:0031410//cytoplasmic vesicle;GO:0031982//vesicle;GO:0032991//protein-containing complex;GO:0043226//organelle;GO:004322…	-	-
Ccam01G000078	15.9473	17.621	19.0502	14.3258	11.9882	12.6314	15.0106	15.1161	12.2074	GWHBGBX00000001	3036277	3044884	+	2588	Ccam01G000078	GO:0003674;GO:0005096;GO:0005488;GO:0005515;GO:0005575;GO:0005622;GO:0005623;GO:0005634;GO:0005737;GO:0005829;GO:0006810;GO:0006886;GO:0008047;GO:0008104;GO:0008150;GO:0012505;GO:0015031;GO:0015833;GO:0017016;GO:0017137;GO:0019899;GO:0030054;GO:0030234;GO:0030695;GO:0031267;GO:0031338;GO:0031410;GO:0031982;GO:0032879;GO:0033036;GO:0033043;GO:0034613;GO:0042886;GO:0043085;GO:0043087;GO:0043226;GO:…	K20165	3GEW1	U	sp|B1AVH7|TBD2A_MOUSE TBC1 domain family member 2A OS=Mus musculus OX=10090 GN=Tbc1d2 PE=2 SV=1	RWR71848.1 growth hormone-regulated TBC protein 1 isoform X1 [Cinnamomum micranthum f. kanehirae]	GO:0006810//transport;GO:0006886//intracellular protein transport;GO:0008104//protein localization;GO:0008150//biological_process;GO:0015031//protein transport;GO:0015833//peptide transport;GO:0031338//regulation of vesicle fusion;GO:0032879//regulation of localization;GO:0033036//macromolecule localization;GO:0033043//regulation of organelle organization;GO:0034613//cellular protein localization…	GO:0005575//cellular_component;GO:0005622//intracellular anatomical structure;GO:0005623//obsolete cell;GO:0005634//nucleus;GO:0005737//cytoplasm;GO:0005829//cytosol;GO:0012505//endomembrane system;GO:0030054//cell junction;GO:0031410//cytoplasmic vesicle;GO:0031982//vesicle;GO:0043226//organelle;GO:0043227//membrane-bounded organelle;GO:0043229//intracellular organelle;GO:0043231//intracellular …	GO:0003674//molecular_function;GO:0005096//GTPase activator activity;GO:0005488//binding;GO:0005515//protein binding;GO:0008047//enzyme activator activity;GO:0019899//enzyme binding;GO:0030234//enzyme regulator activity;GO:0030695//GTPase regulator activity;GO:0031267//small GTPase binding;GO:0045296//cadherin binding;GO:0050839//cell adhesion molecule binding;GO:0051020//GTPase binding;GO:006058…	-
Ccam01G000079	28.2704	27.5268	31.7469	45.7438	43.8986	44.2751	27.0373	24.5021	27.3322	GWHBGBX00000001	3045669	3085527	-	4836	Ccam01G000079	-	-	3G8ME	S	sp|F4K3G5|EDM2_ARATH Protein ENHANCED DOWNY MILDEW 2 OS=Arabidopsis thaliana OX=3702 GN=EDM2 PE=1 SV=1	RWR71849.1 protein ENHANCED DOWNY MILDEW 2 isoform X2 [Cinnamomum micranthum f. kanehirae]	-	-	-	-
Ccam01G000080	1.59001	1.42982	1.11935	0.145837	0.749964	0.128375	1.78822	2.94022	2.71589	GWHBGBX00000001	3089351	3089773	-	423	Ccam01G000080	-	-	3GIQI	S	-	RWR71851.1 hypothetical protein CKAN_00003500 [Cinnamomum micranthum f. kanehirae]	-	-	-	-
Ccam01G000081	0.966522	1.33018	0.915245	0.763163	1.09015	0.634462	1.35539	1.47645	1.38175	GWHBGBX00000001	3094540	3111468	-	2910	Ccam01G000081	GO:0003674;GO:0003779;GO:0005488;GO:0005515;GO:0005575;GO:0005622;GO:0005623;GO:0005737;GO:0005773;GO:0005856;GO:0005884;GO:0006996;GO:0007010;GO:0007015;GO:0007623;GO:0008092;GO:0008150;GO:0009987;GO:0015629;GO:0016043;GO:0022607;GO:0030029;GO:0030036;GO:0032432;GO:0043226;GO:0043227;GO:0043228;GO:0043229;GO:0043231;GO:0043232;GO:0044085;GO:0044422;GO:0044424;GO:0044430;GO:0044444;GO:0044446;GO:…	K17275	3GFXF	Z	sp|Q9FKI0|FIMB5_ARATH Fimbrin-5 OS=Arabidopsis thaliana OX=3702 GN=FIM5 PE=1 SV=1	RWR71852.1 fimbrin 1 [Cinnamomum micranthum f. kanehirae]	GO:0006996//organelle organization;GO:0007010//cytoskeleton organization;GO:0007015//actin filament organization;GO:0007623//circadian rhythm;GO:0008150//biological_process;GO:0009987//cellular process;GO:0016043//cellular component organization;GO:0022607//cellular component assembly;GO:0030029//actin filament-based process;GO:0030036//actin cytoskeleton organization;GO:0044085//cellular compone…	GO:0005575//cellular_component;GO:0005622//intracellular anatomical structure;GO:0005623//obsolete cell;GO:0005737//cytoplasm;GO:0005773//vacuole;GO:0005856//cytoskeleton;GO:0005884//actin filament;GO:0015629//actin cytoskeleton;GO:0032432//actin filament bundle;GO:0043226//organelle;GO:0043227//membrane-bounded organelle;GO:0043228//non-membrane-bounded organelle;GO:0043229//intracellular organe…	GO:0003674//molecular_function;GO:0003779//actin binding;GO:0005488//binding;GO:0005515//protein binding;GO:0008092//cytoskeletal protein binding;GO:0044877//protein-containing complex binding;GO:0051015//actin filament binding;	-
Ccam01G000082	0.189444	0.468486	0.229225	0.716759	0.737184	0.504748	0.669618	1.22611	0.840434	GWHBGBX00000001	3115247	3118074	-	1291	Ccam01G000082	GO:0005575;GO:0005623;GO:0005886;GO:0016020;GO:0031224;GO:0031225;GO:0031226;GO:0044425;GO:0044459;GO:0044464;GO:0046658;GO:0071944	-	3G8WH	S	sp|Q9SJ81|FLA7_ARATH Fasciclin-like arabinogalactan protein 7 OS=Arabidopsis thaliana OX=3702 GN=FLA7 PE=2 SV=1	RWR71860.1 fasciclin-like arabinogalactan protein 7 [Cinnamomum micranthum f. kanehirae]	-	GO:0005575//cellular_component;GO:0005623//obsolete cell;GO:0005886//plasma membrane;GO:0016020//membrane;GO:0031224//intrinsic component of membrane;GO:0031225//anchored component of membrane;GO:0031226//intrinsic component of plasma membrane;GO:0044425//obsolete membrane part;GO:0044459//obsolete plasma membrane part;GO:0044464//obsolete cell part;GO:0046658//anchored component of plasma membra…	-	-
Ccam01G000083	0.0384547	0.30431	0	0.193991	0.239422	0.0341525	0.543696	0.14222	0.521828	GWHBGBX00000001	3127119	3131486	-	1590	Ccam01G000083	GO:0000902;GO:0007275;GO:0008150;GO:0009653;GO:0009826;GO:0009888;GO:0009932;GO:0009987;GO:0010015;GO:0010053;GO:0016043;GO:0016049;GO:0022622;GO:0030154;GO:0032501;GO:0032502;GO:0032989;GO:0040007;GO:0048364;GO:0048589;GO:0048731;GO:0048856;GO:0048869;GO:0060560;GO:0071840;GO:0090558;GO:0090627;GO:0099402;GO:1905392	K12462	3KY94	T	sp|Q9SFC6|GDIR_ARATH Rho GDP-dissociation inhibitor 1 OS=Arabidopsis thaliana OX=3702 GN=GDI1 PE=1 SV=1	RWR71861.1 rho GDP-dissociation inhibitor 1 [Cinnamomum micranthum f. kanehirae]	GO:0000902//cell morphogenesis;GO:0007275//multicellular organism development;GO:0008150//biological_process;GO:0009653//anatomical structure morphogenesis;GO:0009826//unidimensional cell growth;GO:0009888//tissue development;GO:0009932//cell tip growth;GO:0009987//cellular process;GO:0010015//root morphogenesis;GO:0010053//root epidermal cell differentiation;GO:0016043//cellular component organi…	-	-	-
Ccam01G000090	0	0	0	0	0	0	0	0.199409	0	GWHBGBX00000001	3173876	3178605	+	567	Ccam01G000090	GO:0003674;GO:0005215;GO:0005451;GO:0005575;GO:0005623;GO:0005886;GO:0006810;GO:0006811;GO:0006812;GO:0006813;GO:0006814;GO:0006873;GO:0006885;GO:0008150;GO:0008324;GO:0009987;GO:0015075;GO:0015077;GO:0015078;GO:0015079;GO:0015081;GO:0015291;GO:0015297;GO:0015298;GO:0015299;GO:0015318;GO:0015385;GO:0015386;GO:0015491;GO:0015672;GO:0016020;GO:0019725;GO:0022804;GO:0022821;GO:0022857;GO:0022890;GO:…	-	3GH6Q	P	sp|Q56XP4|NHX2_ARATH Sodium/hydrogen exchanger 2 OS=Arabidopsis thaliana OX=3702 GN=NHX2 PE=2 SV=2	RWR71868.1 sodium/hydrogen exchanger 4 isoform X1 [Cinnamomum micranthum f. kanehirae]	GO:0006810//transport;GO:0006811//ion transport;GO:0006812//cation transport;GO:0006813//potassium ion transport;GO:0006814//sodium ion transport;GO:0006873//cellular ion homeostasis;GO:0006885//regulation of pH;GO:0008150//biological_process;GO:0009987//cellular process;GO:0019725//cellular homeostasis;GO:0030001//metal ion transport;GO:0030003//cellular cation homeostasis;GO:0030004//cellular m…	GO:0005575//cellular_component;GO:0005623//obsolete cell;GO:0005886//plasma membrane;GO:0016020//membrane;GO:0044464//obsolete cell part;GO:0071944//cell periphery;	GO:0003674//molecular_function;GO:0005215//transporter activity;GO:0005451//monovalent cation:proton antiporter activity;GO:0008324//cation transmembrane transporter activity;GO:0015075//ion transmembrane transporter activity;GO:0015078//proton transmembrane transporter activity;GO:0015079//potassium ion transmembrane transporter activity;GO:0015081//sodium ion transmembrane transporter activity;…	-
Ccam01G000091	5.21045	7.8363	5.35246	4.07684	3.69647	9.11337	5.26203	0.442428	6.60435	GWHBGBX00000001	3181500	3185310	+	1150	Ccam01G000091	-	K06911	3GCDH	S	sp|Q9SEE4|PIRL_SOLLC Pirin-like protein OS=Solanum lycopersicum OX=4081 PE=2 SV=1	RWR71869.1 pirin-like protein [Cinnamomum micranthum f. kanehirae]	-	-	-	-
Ccam01G000092	15.9166	18.6245	18.7892	11.5545	14.905	10.5157	18.1815	26.2024	14.7908	GWHBGBX00000001	3206694	3207008	+	315	Ccam01G000092	-	-	3GKHS	-	-	RWR71870.1 hypothetical protein CKAN_00005400 [Cinnamomum micranthum f. kanehirae]	-	-	-	-
Ccam01G000094	8.45539	10.1935	10.2309	0.479863	0.548375	0.375471	2.33491	1.17267	3.19945	GWHBGBX00000001	3234755	3237020	+	1157	Ccam01G000094	-	-	-	-	-	-	-	-	-	-
Ccam01G000095	0	0.054341	0	0	0	0	0	0	0	GWHBGBX00000001	3240059	3241256	-	1113	Ccam01G000095	-	-	3GH8K	S	-	RWR71879.1 F-box protein SKIP23-like protein [Cinnamomum micranthum f. kanehirae]	-	-	-	-
Ccam01G000096	16.0434	16.531	16.6083	25.449	25.3418	25.4493	23.7857	21.6735	23.5384	GWHBGBX00000001	3258200	3260456	-	1372	Ccam01G000096	-	-	37PVQ	S	-	RWR71872.1 L10-interacting MYB domain-containing-like protein isoform X1 [Cinnamomum micranthum f. kanehirae]	-	-	-	-
Ccam01G000097	0.0975946	0	0	0.0492331	0	0	0.0862407	0	0	GWHBGBX00000001	3262896	3265165	+	1253	Ccam01G000097	-	-	4JPXA	-	-	RWR71873.1 hypothetical protein CKAN_00005700 [Cinnamomum micranthum f. kanehirae]	-	-	-	-
Ccam01G000099	54.6804	56.8544	52.9301	52.764	55.742	53.2848	52.6122	52.2523	53.5371	GWHBGBX00000001	3273376	3281030	+	1334	Ccam01G000099	-	-	3G79F	S	sp|Q7SXW4|EMC3_DANRE ER membrane protein complex subunit 3 OS=Danio rerio OX=7955 GN=emc3 PE=2 SV=1	RWR71874.1 ER membrane protein complex subunit 3-like protein [Cinnamomum micranthum f. kanehirae]	-	-	-	-
Ccam01G000100	2.45801	3.84974	3.0733	1.75664	0.903349	3.59288	3.8916	1.89389	5.39881	GWHBGBX00000001	3283034	3285873	-	1194	Ccam01G000100	-	-	3GCDH	S	sp|Q9SEE4|PIRL_SOLLC Pirin-like protein OS=Solanum lycopersicum OX=4081 PE=2 SV=1	RWR71875.1 pirin-like protein [Cinnamomum micranthum f. kanehirae]	-	-	-	-
Ccam01G000102	12.7401	15.1323	10.6039	3.01872	2.50383	2.74298	10.7463	14.9028	9.67176	GWHBGBX00000001	3305362	3323355	+	1267	Ccam01G000102	GO:0000287;GO:0003674;GO:0003824;GO:0005488;GO:0005575;GO:0005622;GO:0005623;GO:0005737;GO:0005829;GO:0005886;GO:0005975;GO:0005996;GO:0006020;GO:0006021;GO:0006066;GO:0006082;GO:0006732;GO:0006766;GO:0006767;GO:0006793;GO:0006796;GO:0006950;GO:0007154;GO:0007165;GO:0008150;GO:0008152;GO:0008934;GO:0009056;GO:0009058;GO:0009108;GO:0009110;GO:0009266;GO:0009409;GO:0009628;GO:0009987;GO:0010347;GO:…	K10047	3KPXB	G	sp|P54928|IMP3_SOLLC Inositol monophosphatase 3 OS=Solanum lycopersicum OX=4081 GN=IMP3 PE=1 SV=1	RWR71877.1 inositol-phosphate phosphatase-like protein [Cinnamomum micranthum f. kanehirae]	GO:0005975//carbohydrate metabolic process;GO:0005996//monosaccharide metabolic process;GO:0006020//inositol metabolic process;GO:0006021//inositol biosynthetic process;GO:0006066//alcohol metabolic process;GO:0006082//organic acid metabolic process;GO:0006732//obsolete coenzyme metabolic process;GO:0006766//vitamin metabolic process;GO:0006767//water-soluble vitamin metabolic process;GO:0006793/…	GO:0005575//cellular_component;GO:0005622//intracellular anatomical structure;GO:0005623//obsolete cell;GO:0005737//cytoplasm;GO:0005829//cytosol;GO:0005886//plasma membrane;GO:0016020//membrane;GO:0044424//obsolete intracellular part;GO:0044444//obsolete cytoplasmic part;GO:0044464//obsolete cell part;GO:0071944//cell periphery;	GO:0000287//magnesium ion binding;GO:0003674//molecular_function;GO:0003824//catalytic activity;GO:0005488//binding;GO:0008934//inositol monophosphate 1-phosphatase activity;GO:0010347//L-galactose-1-phosphate phosphatase activity;GO:0016787//hydrolase activity;GO:0016788//hydrolase activity, acting on ester bonds;GO:0016791//phosphatase activity;GO:0019203//carbohydrate phosphatase activity;GO:0…	ko04070(Phosphatidylinositol signaling system);ko00562(Inositol phosphate metabolism);ko00053(Ascorbate and aldarate metabolism)
Ccam01G000103	0.194281	0	0	0.224018	0.0288003	0.123247	0.367883	0.128308	0.318683	GWHBGBX00000001	3324810	3328089	-	2203	Ccam01G000103	GO:0005575;GO:0005623;GO:0005886;GO:0016020;GO:0044464;GO:0071944	-	3GBYG	T	sp|Q8VYH6|B651B_ARATH Cytochrome b561 and DOMON domain-containing protein At4g17280 OS=Arabidopsis thaliana OX=3702 GN=At4g17280 PE=2 SV=1	RWR71878.1 Cytochrome b561 [Cinnamomum micranthum f. kanehirae]	-	GO:0005575//cellular_component;GO:0005623//obsolete cell;GO:0005886//plasma membrane;GO:0016020//membrane;GO:0044464//obsolete cell part;GO:0071944//cell periphery;	-	-
Ccam01G000105	4.00562	4.11938	3.74075	13.9045	11.6091	13.3993	6.43992	3.96462	5.47059	GWHBGBX00000001	3345533	3360862	+	3465	Ccam01G000105	-	K15082	3KT8M	S	-	RWR71880.1 Leucine-rich repeat [Cinnamomum micranthum f. kanehirae]	-	-	-	-
Ccam01G000107	11.7757	13.0819	10.1712	19.1008	13.5354	12.1477	13.3674	12.814	16.3577	GWHBGBX00000001	3365481	3369009	+	675	Ccam01G000107	-	K06966	3I4MM	S	-	RWR71882.1 putative cytokinin riboside 5&apos;-monophosphate phosphoribohydrolase LOGL10 isoform X1 [Cinnamomum micranthum f. kanehirae]	-	-	-	ko00240(Pyrimidine metabolism);ko00230(Purine metabolism)
Ccam01G000108	50.2828	57.0438	54.0347	71.6053	69.8705	86.7103	53.9818	54.6247	61.953	GWHBGBX00000001	3370814	3378367	-	1126	Ccam01G000108	GO:0003674;GO:0005488;GO:0005515;GO:0005575;GO:0005622;GO:0005623;GO:0005737;GO:0006605;GO:0006810;GO:0006886;GO:0008104;GO:0008150;GO:0009507;GO:0009526;GO:0009527;GO:0009536;GO:0009707;GO:0009941;GO:0015031;GO:0015833;GO:0016020;GO:0019867;GO:0031090;GO:0031967;GO:0031968;GO:0031969;GO:0031975;GO:0033036;GO:0033365;GO:0034613;GO:0042170;GO:0042802;GO:0042803;GO:0042886;GO:0043226;GO:0043227;GO:…	K17790	44C4C	U	sp|Q94EH2|TI222_ARATH Chloroplastic import inner membrane translocase subunit TIM22-2 OS=Arabidopsis thaliana OX=3702 GN=TIM22-2 PE=1 SV=1	RWR71883.1 mitochondrial import inner membrane translocase subunit TIM22-2-like protein [Cinnamomum micranthum f. kanehirae]	GO:0006605//protein targeting;GO:0006810//transport;GO:0006886//intracellular protein transport;GO:0008104//protein localization;GO:0008150//biological_process;GO:0015031//protein transport;GO:0015833//peptide transport;GO:0033036//macromolecule localization;GO:0033365//protein localization to organelle;GO:0034613//cellular protein localization;GO:0042886//amide transport;GO:0045036//protein targ…	GO:0005575//cellular_component;GO:0005622//intracellular anatomical structure;GO:0005623//obsolete cell;GO:0005737//cytoplasm;GO:0009507//chloroplast;GO:0009526//plastid envelope;GO:0009527//plastid outer membrane;GO:0009536//plastid;GO:0009707//chloroplast outer membrane;GO:0009941//chloroplast envelope;GO:0016020//membrane;GO:0019867//outer membrane;GO:0031090//organelle membrane;GO:0031967//or…	GO:0003674//molecular_function;GO:0005488//binding;GO:0005515//protein binding;GO:0042802//identical protein binding;GO:0042803//protein homodimerization activity;GO:0046983//protein dimerization activity;	-
Ccam01G000109	16.3942	18.0017	16.9174	15.6563	14.2301	12.4539	20.637	22.1173	17.5972	GWHBGBX00000001	3379921	3388004	-	1186	Ccam01G000109	-	K11778	3GEUU	I	sp|Q96E22|NGBR_HUMAN Dehydrodolichyl diphosphate synthase complex subunit NUS1 OS=Homo sapiens OX=9606 GN=NUS1 PE=1 SV=1	RWR71884.1 dehydrodolichyl diphosphate synthase complex subunit NUS1 isoform X1 [Cinnamomum micranthum f. kanehirae]	-	-	-	ko00900(Terpenoid backbone biosynthesis)
Ccam01G000111	4.91574	5.57282	4.22374	4.2352	3.6108	4.80726	4.63671	4.59614	5.65014	GWHBGBX00000001	3392244	3393350	+	1107	Ccam01G000111	GO:0000003;GO:0000302;GO:0003006;GO:0005575;GO:0005622;GO:0005623;GO:0005737;GO:0006950;GO:0006979;GO:0007275;GO:0008150;GO:0009314;GO:0009416;GO:0009507;GO:0009526;GO:0009536;GO:0009628;GO:0009648;GO:0009790;GO:0009791;GO:0009793;GO:0009941;GO:0010154;GO:0022414;GO:0031967;GO:0031975;GO:0032501;GO:0032502;GO:0042221;GO:0043226;GO:0043227;GO:0043229;GO:0043231;GO:0044422;GO:0044424;GO:0044434;GO:…	-	4JKRR	S	sp|Q9C9Z2|RER3_ARATH Protein RETICULATA-RELATED 3, chloroplastic OS=Arabidopsis thaliana OX=3702 GN=RER3 PE=1 SV=1	RWR71885.1 protein RETICULATA-RELATED 3, chloroplastic-like protein [Cinnamomum micranthum f. kanehirae]	GO:0000003//reproduction;GO:0000302//response to reactive oxygen species;GO:0003006//developmental process involved in reproduction;GO:0006950//response to stress;GO:0006979//response to oxidative stress;GO:0007275//multicellular organism development;GO:0008150//biological_process;GO:0009314//response to radiation;GO:0009416//response to light stimulus;GO:0009628//response to abiotic stimulus;GO:…	GO:0005575//cellular_component;GO:0005622//intracellular anatomical structure;GO:0005623//obsolete cell;GO:0005737//cytoplasm;GO:0009507//chloroplast;GO:0009526//plastid envelope;GO:0009536//plastid;GO:0009941//chloroplast envelope;GO:0031967//organelle envelope;GO:0031975//envelope;GO:0043226//organelle;GO:0043227//membrane-bounded organelle;GO:0043229//intracellular organelle;GO:0043231//intrac…	-	-
Ccam01G000112	6.30623	7.86531	7.37833	9.23952	10.1857	11.104	8.23773	9.43053	9.61646	GWHBGBX00000001	3396698	3402855	-	1115	Ccam01G000112	-	-	3GHAV	G	sp|A7SLC8|NAT9_NEMVE N-acetyltransferase 9-like protein OS=Nematostella vectensis OX=45351 GN=nat9 PE=3 SV=1	RWR71886.1 N-acetyltransferase 9-like protein isoform X1 [Cinnamomum micranthum f. kanehirae]	-	-	-	-
Ccam01G000113	0.264688	0.366555	0.256216	0	0.274662	0.0940302	0.140337	0.195784	0.165775	GWHBGBX00000001	3404314	3405569	+	1155	Ccam01G000113	-	-	3GDVX	T	sp|Q7X8C5|WAKLB_ARATH Wall-associated receptor kinase-like 2 OS=Arabidopsis thaliana OX=3702 GN=WAKL2 PE=2 SV=1	RWR71887.1 wall-associated receptor kinase 2 [Cinnamomum micranthum f. kanehirae]	-	-	-	-
Ccam01G000114	0.150599	0.0496564	0.291556	0.810365	0.677184	0.66875	2.26233	0.742627	0.628803	GWHBGBX00000001	3409927	3411144	+	1218	Ccam01G000114	GO:0000293;GO:0003674;GO:0003824;GO:0008150;GO:0008152;GO:0016491;GO:0016722;GO:0016723;GO:0055114	-	3GA08	T	sp|Q9SJ74|B561G_ARATH Cytochrome b561 and DOMON domain-containing protein At2g04850 OS=Arabidopsis thaliana OX=3702 GN=At2g04850 PE=2 SV=2	RWR71888.1 cytochrome b561 and DOMON domain-containing protein [Cinnamomum micranthum f. kanehirae]	GO:0008150//biological_process;GO:0008152//metabolic process;GO:0055114//obsolete oxidation-reduction process;	-	GO:0000293//ferric-chelate reductase activity;GO:0003674//molecular_function;GO:0003824//catalytic activity;GO:0016491//oxidoreductase activity;GO:0016722//oxidoreductase activity, acting on metal ions;GO:0016723//oxidoreductase activity, acting on metal ions, NAD or NADP as acceptor;	-
Ccam01G000115	7.50114	6.68662	6.20565	5.7201	7.15023	6.93305	9.40319	10.8871	11.4263	GWHBGBX00000001	3412406	3463364	+	1402	Ccam01G000115	GO:0003674;GO:0003824;GO:0004797;GO:0005488;GO:0005515;GO:0006139;GO:0006213;GO:0006259;GO:0006725;GO:0006753;GO:0006793;GO:0006796;GO:0006807;GO:0006950;GO:0008150;GO:0008152;GO:0009058;GO:0009116;GO:0009117;GO:0009120;GO:0009123;GO:0009124;GO:0009157;GO:0009162;GO:0009165;GO:0009266;GO:0009409;GO:0009628;GO:0009987;GO:0016301;GO:0016310;GO:0016740;GO:0016772;GO:0018130;GO:0019136;GO:0019205;GO:…	K00857	3GBIB	F	sp|O81263|KITH_ORYSJ Thymidine kinase OS=Oryza sativa subsp. japonica OX=39947 GN=TK PE=2 SV=2	RWR71892.1 thymidine kinase a-like protein [Cinnamomum micranthum f. kanehirae]	GO:0006139//nucleobase-containing compound metabolic process;GO:0006213//pyrimidine nucleoside metabolic process;GO:0006259//DNA metabolic process;GO:0006725//cellular aromatic compound metabolic process;GO:0006753//nucleoside phosphate metabolic process;GO:0006793//phosphorus metabolic process;GO:0006796//phosphate-containing compound metabolic process;GO:0006807//nitrogen compound metabolic pro…	-	GO:0003674//molecular_function;GO:0003824//catalytic activity;GO:0004797//thymidine kinase activity;GO:0005488//binding;GO:0005515//protein binding;GO:0016301//kinase activity;GO:0016740//transferase activity;GO:0016772//transferase activity, transferring phosphorus-containing groups;GO:0019136//deoxynucleoside kinase activity;GO:0019205//nucleobase-containing compound kinase activity;GO:0019206/…	ko00240(Pyrimidine metabolism)
Ccam01G000116	24.1177	16.0396	24.649	15.0605	16.6134	15.8046	15.1821	15.3442	17.4759	GWHBGBX00000001	3415496	3418943	-	2089	Ccam01G000116	GO:0005575;GO:0005622;GO:0005623;GO:0005634;GO:0043226;GO:0043227;GO:0043229;GO:0043231;GO:0044424;GO:0044464	-	3GAGZ	S	sp|O22193|PUB4_ARATH U-box domain-containing protein 4 OS=Arabidopsis thaliana OX=3702 GN=PUB4 PE=1 SV=3	RWR71889.1 U-box domain-containing protein 4-like protein [Cinnamomum micranthum f. kanehirae]	-	GO:0005575//cellular_component;GO:0005622//intracellular anatomical structure;GO:0005623//obsolete cell;GO:0005634//nucleus;GO:0043226//organelle;GO:0043227//membrane-bounded organelle;GO:0043229//intracellular organelle;GO:0043231//intracellular membrane-bounded organelle;GO:0044424//obsolete intracellular part;GO:0044464//obsolete cell part;	-	-
Ccam01G000117	8.60712	8.56755	8.61981	10.7867	12.3299	12.4759	7.22311	8.40855	6.95024	GWHBGBX00000001	3439192	3445524	-	2259	Ccam01G000117	GO:0003674;GO:0003676;GO:0003723;GO:0005488;GO:0097159;GO:1901363	K14411	3GBFB	A	sp|Q8W034|RNP1_ARATH Heterogeneous nuclear ribonucleoprotein 1 OS=Arabidopsis thaliana OX=3702 GN=RNP1 PE=1 SV=1	RWR71890.1 heterogeneous nuclear ribonucleoprotein 1-like protein [Cinnamomum micranthum f. kanehirae]	-	-	GO:0003674//molecular_function;GO:0003676//nucleic acid binding;GO:0003723//RNA binding;GO:0005488//binding;GO:0097159//organic cyclic compound binding;GO:1901363//heterocyclic compound binding;	ko03015(mRNA surveillance pathway)
Ccam01G000119	0.096937	0.167804	0.117293	0.513464	0.176032	0.473505	0.0428298	0.0672206	0.101187	GWHBGBX00000001	3465428	3469238	-	2523	Ccam01G000119	-	-	3GBT1	S	sp|Q9LUB9|Y5813_ARATH BTB/POZ domain-containing protein At5g48130 OS=Arabidopsis thaliana OX=3702 GN=At5g48130 PE=2 SV=1	RWR71893.1 BTB/POZ domain-containing protein [Cinnamomum micranthum f. kanehirae]	-	-	-	-
Ccam01G000120	0.0611838	0.0403479	0	0	0.0634893	0.0181129	0	0	0.0212887	GWHBGBX00000001	3475032	3485673	-	2998	Ccam01G000120	-	K08819	3KMA5	T	sp|F4I114|Y1960_ARATH Probable serine/threonine-protein kinase At1g09600 OS=Arabidopsis thaliana OX=3702 GN=At1g09600 PE=3 SV=1	RWR71894.1 putative serine/threonine-protein kinase [Cinnamomum micranthum f. kanehirae]	-	-	-	-
Ccam01G000121	1.01027	0.955886	0.89289	0.797703	0.866015	1.36536	1.31969	1.09654	1.87986	GWHBGBX00000001	3489270	3492001	-	1392	Ccam01G000121	GO:0003674;GO:0003824;GO:0004672;GO:0004674;GO:0005575;GO:0005622;GO:0005623;GO:0005737;GO:0005829;GO:0006464;GO:0006468;GO:0006793;GO:0006796;GO:0006807;GO:0007154;GO:0007165;GO:0008150;GO:0008152;GO:0009987;GO:0016301;GO:0016310;GO:0016740;GO:0016772;GO:0016773;GO:0019538;GO:0023052;GO:0035556;GO:0036211;GO:0043170;GO:0043412;GO:0044237;GO:0044238;GO:0044260;GO:0044267;GO:0044424;GO:0044444;GO:…	K08867	3GAYY	T	sp|Q6ICW6|WNK11_ARATH Probable serine/threonine-protein kinase WNK11 OS=Arabidopsis thaliana OX=3702 GN=WNK11 PE=2 SV=1	RWR71896.1 putative serine/threonine-protein kinase WNK11 [Cinnamomum micranthum f. kanehirae]	GO:0006464//cellular protein modification process;GO:0006468//protein phosphorylation;GO:0006793//phosphorus metabolic process;GO:0006796//phosphate-containing compound metabolic process;GO:0006807//nitrogen compound metabolic process;GO:0007154//cell communication;GO:0007165//signal transduction;GO:0008150//biological_process;GO:0008152//metabolic process;GO:0009987//cellular process;GO:0016310/…	GO:0005575//cellular_component;GO:0005622//intracellular anatomical structure;GO:0005623//obsolete cell;GO:0005737//cytoplasm;GO:0005829//cytosol;GO:0044424//obsolete intracellular part;GO:0044444//obsolete cytoplasmic part;GO:0044464//obsolete cell part;	GO:0003674//molecular_function;GO:0003824//catalytic activity;GO:0004672//protein kinase activity;GO:0004674//protein serine/threonine kinase activity;GO:0016301//kinase activity;GO:0016740//transferase activity;GO:0016772//transferase activity, transferring phosphorus-containing groups;GO:0016773//phosphotransferase activity, alcohol group as acceptor;GO:0140096//catalytic activity, acting on a …	-
Ccam01G000122	0.246172	0.182632	0.268079	0.279417	0.383172	0.546577	0.244725	0.341414	0.321205	GWHBGBX00000001	3498315	3509558	-	1987	Ccam01G000122	GO:0003674;GO:0003824;GO:0003984;GO:0005488;GO:0005515;GO:0005575;GO:0005622;GO:0005623;GO:0005737;GO:0005777;GO:0005829;GO:0005948;GO:0006082;GO:0006520;GO:0006549;GO:0006573;GO:0006807;GO:0008150;GO:0008152;GO:0008652;GO:0009058;GO:0009081;GO:0009082;GO:0009097;GO:0009099;GO:0009507;GO:0009536;GO:0009987;GO:0016053;GO:0016740;GO:0016744;GO:0019752;GO:0032991;GO:0042579;GO:0043226;GO:0043227;GO:…	K01653	3G7RS	E	sp|Q93YZ7|ILVH2_ARATH Acetolactate synthase small subunit 2, chloroplastic OS=Arabidopsis thaliana OX=3702 GN=At2g31810 PE=1 SV=1	RWR71897.1 acetolactate synthase small subunit 2, chloroplastic-like protein [Cinnamomum micranthum f. kanehirae]	GO:0006082//organic acid metabolic process;GO:0006520//cellular amino acid metabolic process;GO:0006549//isoleucine metabolic process;GO:0006573//valine metabolic process;GO:0006807//nitrogen compound metabolic process;GO:0008150//biological_process;GO:0008152//metabolic process;GO:0008652//cellular amino acid biosynthetic process;GO:0009058//biosynthetic process;GO:0009081//branched-chain amino …	GO:0005575//cellular_component;GO:0005622//intracellular anatomical structure;GO:0005623//obsolete cell;GO:0005737//cytoplasm;GO:0005777//peroxisome;GO:0005829//cytosol;GO:0005948//acetolactate synthase complex;GO:0009507//chloroplast;GO:0009536//plastid;GO:0032991//protein-containing complex;GO:0042579//microbody;GO:0043226//organelle;GO:0043227//membrane-bounded organelle;GO:0043229//intracellu…	GO:0003674//molecular_function;GO:0003824//catalytic activity;GO:0003984//acetolactate synthase activity;GO:0005488//binding;GO:0005515//protein binding;GO:0016740//transferase activity;GO:0016744//transketolase or transaldolase activity;GO:0043621//protein self-association;	ko00770(Pantothenate and CoA biosynthesis);ko00660(C5-Branched dibasic acid metabolism);ko00650(Butanoate metabolism);ko00290(Valine, leucine and isoleucine biosynthesis)
Ccam01G000123	65.4303	64.3898	68.6795	53.6881	69.2915	37.8027	42.3423	45.1586	41.9153	GWHBGBX00000001	3523906	3539307	+	2182	Ccam01G000123	GO:0002376;GO:0003674;GO:0003824;GO:0004672;GO:0004674;GO:0004712;GO:0005575;GO:0005622;GO:0005623;GO:0005737;GO:0005783;GO:0005886;GO:0006464;GO:0006468;GO:0006793;GO:0006796;GO:0006807;GO:0006950;GO:0006952;GO:0006955;GO:0006970;GO:0007154;GO:0007165;GO:0008150;GO:0008152;GO:0009628;GO:0009898;GO:0009987;GO:0012505;GO:0016020;GO:0016301;GO:0016310;GO:0016740;GO:0016772;GO:0016773;GO:0019538;GO:…	-	3KKX8	T	sp|F4IS56|ILK1_ARATH Integrin-linked protein kinase 1 OS=Arabidopsis thaliana OX=3702 GN=ILK1 PE=1 SV=1	XP_010930285.1 integrin-linked protein kinase 1 isoform X1 [Elaeis guineensis]	GO:0002376//immune system process;GO:0006464//cellular protein modification process;GO:0006468//protein phosphorylation;GO:0006793//phosphorus metabolic process;GO:0006796//phosphate-containing compound metabolic process;GO:0006807//nitrogen compound metabolic process;GO:0006950//response to stress;GO:0006952//defense response;GO:0006955//immune response;GO:0006970//response to osmotic stress;GO:…	GO:0005575//cellular_component;GO:0005622//intracellular anatomical structure;GO:0005623//obsolete cell;GO:0005737//cytoplasm;GO:0005783//endoplasmic reticulum;GO:0005886//plasma membrane;GO:0009898//cytoplasmic side of plasma membrane;GO:0012505//endomembrane system;GO:0016020//membrane;GO:0043226//organelle;GO:0043227//membrane-bounded organelle;GO:0043229//intracellular organelle;GO:0043231//i…	GO:0003674//molecular_function;GO:0003824//catalytic activity;GO:0004672//protein kinase activity;GO:0004674//protein serine/threonine kinase activity;GO:0004712//protein serine/threonine/tyrosine kinase activity;GO:0016301//kinase activity;GO:0016740//transferase activity;GO:0016772//transferase activity, transferring phosphorus-containing groups;GO:0016773//phosphotransferase activity, alcohol …	-
Ccam01G000124	47.9601	47.5212	53.236	6.11994	10.2388	4.52521	10.613	20.1528	7.76688	GWHBGBX00000001	3547755	3550727	+	1512	Ccam01G000124	-	K13691	3G9WC	CG	sp|O22822|U74F2_ARATH UDP-glycosyltransferase 74F2 OS=Arabidopsis thaliana OX=3702 GN=UGT74F2 PE=1 SV=1	RWR71900.1 UDP-glycosyltransferase 74F2-like protein [Cinnamomum micranthum f. kanehirae]	-	-	-	-
Ccam01G000125	4.26765	5.16835	5.44371	5.03009	7.20142	1.7357	9.86846	8.5186	8.65968	GWHBGBX00000001	3554909	3558176	+	1533	Ccam01G000125	-	K13691	3G9WC	CG	sp|Q9SYK9|U74E2_ARATH UDP-glycosyltransferase 74E2 OS=Arabidopsis thaliana OX=3702 GN=UGT74E2 PE=1 SV=1	RWR71901.1 UDP-glycosyltransferase 74F2-like protein [Cinnamomum micranthum f. kanehirae]	-	-	-	-
Ccam01G000126	0.108355	0.0459353	0.179805	0.0937049	0.0481876	0.0549898	0.123106	0.171744	0.0969471	GWHBGBX00000001	3559939	3570354	-	3950	Ccam01G000126	GO:0003674;GO:0003779;GO:0005488;GO:0005515;GO:0005575;GO:0005618;GO:0005623;GO:0005886;GO:0006996;GO:0007010;GO:0007015;GO:0008064;GO:0008092;GO:0008150;GO:0009987;GO:0010638;GO:0010639;GO:0016020;GO:0016043;GO:0030029;GO:0030036;GO:0030312;GO:0030832;GO:0030833;GO:0030834;GO:0030835;GO:0030837;GO:0030838;GO:0031333;GO:0031334;GO:0032271;GO:0032272;GO:0032273;GO:0032535;GO:0032956;GO:0032970;GO:…	-	3GANX	TZ	sp|Q8S0F0|FH1_ORYSJ Formin-like protein 1 OS=Oryza sativa subsp. japonica OX=39947 GN=FH1 PE=2 SV=1	RWR71902.1 formin-like protein 1 [Cinnamomum micranthum f. kanehirae]	GO:0006996//organelle organization;GO:0007010//cytoskeleton organization;GO:0007015//actin filament organization;GO:0008064//regulation of actin polymerization or depolymerization;GO:0008150//biological_process;GO:0009987//cellular process;GO:0010638//positive regulation of organelle organization;GO:0010639//negative regulation of organelle organization;GO:0016043//cellular component organization…	GO:0005575//cellular_component;GO:0005618//cell wall;GO:0005623//obsolete cell;GO:0005886//plasma membrane;GO:0016020//membrane;GO:0030312//external encapsulating structure;GO:0044464//obsolete cell part;GO:0071944//cell periphery;	GO:0003674//molecular_function;GO:0003779//actin binding;GO:0005488//binding;GO:0005515//protein binding;GO:0008092//cytoskeletal protein binding;GO:0044877//protein-containing complex binding;GO:0051015//actin filament binding;	-
Ccam01G000127	3.75038	4.13637	3.3394	4.4299	3.03743	4.34048	3.62585	3.05679	4.4195	GWHBGBX00000001	3584595	3589892	-	4679	Ccam01G000127	-	K19323	3G8FK	S	sp|Q55EI6|ATX10_DICDI Ataxin-10 homolog OS=Dictyostelium discoideum OX=44689 GN=atxn10 PE=3 SV=1	RWR71903.1 Ataxin-10 domain-containing protein [Cinnamomum micranthum f. kanehirae]	-	-	-	-
Ccam01G000128	0.54592	0.270007	0.211378	0.771113	0.396543	0.484843	0.192964	0.757132	0.398897	GWHBGBX00000001	3592511	3597269	-	1120	Ccam01G000128	-	K10732	3KN53	L	sp|Q14691|PSF1_HUMAN DNA replication complex GINS protein PSF1 OS=Homo sapiens OX=9606 GN=GINS1 PE=1 SV=1	RWR71908.1 DNA replication complex GINS protein PSF1 isoform X1 [Cinnamomum micranthum f. kanehirae]	-	-	-	-
Ccam01G000129	24.7887	23.6295	23.0884	19.3755	17.3853	18.7195	21.4591	21.0873	23.318	GWHBGBX00000001	3599023	3603115	-	1697	Ccam01G000129	GO:0005575;GO:0005622;GO:0005623;GO:0005737;GO:0006355;GO:0006996;GO:0008150;GO:0009295;GO:0009507;GO:0009532;GO:0009536;GO:0009570;GO:0009657;GO:0009658;GO:0009889;GO:0009987;GO:0010468;GO:0010556;GO:0016043;GO:0019219;GO:0019222;GO:0031323;GO:0031326;GO:0042644;GO:0042646;GO:0043226;GO:0043227;GO:0043228;GO:0043229;GO:0043231;GO:0043232;GO:0044422;GO:0044424;GO:0044434;GO:0044435;GO:0044444;GO:…	-	3GDYD	S	sp|F4JLC1|MRL7_ARATH Thioredoxin-like fold domain-containing protein MRL7, chloroplastic OS=Arabidopsis thaliana OX=3702 GN=MRL7 PE=1 SV=1	RWR71909.1 Polyadenylate-binding protein 2-binding protein 2 [Cinnamomum micranthum f. kanehirae]	GO:0006355//regulation of transcription, DNA-templated;GO:0006996//organelle organization;GO:0008150//biological_process;GO:0009657//plastid organization;GO:0009658//chloroplast organization;GO:0009889//regulation of biosynthetic process;GO:0009987//cellular process;GO:0010468//regulation of gene expression;GO:0010556//regulation of macromolecule biosynthetic process;GO:0016043//cellular componen…	GO:0005575//cellular_component;GO:0005622//intracellular anatomical structure;GO:0005623//obsolete cell;GO:0005737//cytoplasm;GO:0009295//nucleoid;GO:0009507//chloroplast;GO:0009532//plastid stroma;GO:0009536//plastid;GO:0009570//chloroplast stroma;GO:0042644//chloroplast nucleoid;GO:0042646//plastid nucleoid;GO:0043226//organelle;GO:0043227//membrane-bounded organelle;GO:0043228//non-membrane-bo…	-	-
Ccam01G000130	32.752	28.7881	34.3743	2.51426	2.21649	1.6599	16.2011	26.5793	8.82567	GWHBGBX00000001	3605330	3606528	-	687	Ccam01G000130	-	-	3GMAC	-	-	RWR71906.1 DNA translocase FtsK [Cinnamomum micranthum f. kanehirae]	-	-	-	-
Ccam01G000131	7.77749	8.04842	10.1346	10.4425	9.87091	12.1676	7.40135	7.68886	9.36745	GWHBGBX00000001	3607943	3615798	-	1022	Ccam01G000131	-	-	KOG0017	L	sp|A2WXX3|RL51_ORYSI 60S ribosomal protein L5-1 OS=Oryza sativa subsp. indica OX=39946 GN=RPL5A PE=3 SV=2	RWR71911.1 JHL23J11.5 [Cinnamomum micranthum f. kanehirae]	-	-	-	-
Ccam01G000132	7.18847	9.00328	6.0059	10.0931	11.2599	11.4577	8.33272	7.00023	8.01717	GWHBGBX00000001	3619714	3625065	+	2237	Ccam01G000132	-	-	4JUGZ	S	sp|Q9STN5|Y4833_ARATH Uncharacterized protein At4g08330, chloroplastic OS=Arabidopsis thaliana OX=3702 GN=At4g08330 PE=1 SV=1	RWR71912.1 hypothetical protein CKAN_00009700 [Cinnamomum micranthum f. kanehirae]	-	-	-	-
Ccam01G000133	88.988	89.8457	85.1168	95.6971	96.868	103.096	91.4652	102.004	92.2488	GWHBGBX00000001	3626918	3636099	-	1794	Ccam01G000133	GO:0005575;GO:0005622;GO:0005623;GO:0005737;GO:0009507;GO:0009536;GO:0043226;GO:0043227;GO:0043229;GO:0043231;GO:0044424;GO:0044444;GO:0044464	K03921	4JDC7	C	sp|P22337|STAD_RICCO Stearoyl-[acyl-carrier-protein] 9-desaturase, chloroplastic OS=Ricinus communis OX=3988 PE=1 SV=1	RWR71913.1 stearoyl-acyl-carrier-protein desaturase [Cinnamomum micranthum f. kanehirae]	-	GO:0005575//cellular_component;GO:0005622//intracellular anatomical structure;GO:0005623//obsolete cell;GO:0005737//cytoplasm;GO:0009507//chloroplast;GO:0009536//plastid;GO:0043226//organelle;GO:0043227//membrane-bounded organelle;GO:0043229//intracellular organelle;GO:0043231//intracellular membrane-bounded organelle;GO:0044424//obsolete intracellular part;GO:0044444//obsolete cytoplasmic part;G…	-	ko01040(Biosynthesis of unsaturated fatty acids);ko00061(Fatty acid biosynthesis)
Ccam01G000134	28.5353	28.6742	30.0036	51.4741	55.3767	44.6827	40.135	40.1376	38.3473	GWHBGBX00000001	3652820	3658524	-	2162	Ccam01G000134	-	-	3GE7M	S	sp|Q9M199|IQD13_ARATH Protein IQ-DOMAIN 13 OS=Arabidopsis thaliana OX=3702 GN=IQD13 PE=1 SV=1	RWR71916.1 IQ motif [Cinnamomum micranthum f. kanehirae]	-	-	-	-
Ccam01G000135	0.130787	0.194058	0.0633004	0.395866	0.339289	0.0580775	0.115572	0.544163	0.614344	GWHBGBX00000001	3671710	3673282	+	935	Ccam01G000135	-	-	3GH5X	-	-	RWR71917.1 hypothetical protein CKAN_00010200 [Cinnamomum micranthum f. kanehirae]	-	-	-	-
Ccam01G000136	0.299721	0.182448	0.200857	0.069784	0.502408	0.10238	0.203732	0.213169	0.216596	GWHBGBX00000001	3675039	3694822	-	2652	Ccam01G000136	GO:0000323;GO:0000325;GO:0005575;GO:0005622;GO:0005623;GO:0005737;GO:0005764;GO:0005765;GO:0005768;GO:0005770;GO:0005773;GO:0005774;GO:0005911;GO:0006810;GO:0006906;GO:0006914;GO:0006996;GO:0007033;GO:0007034;GO:0007041;GO:0008150;GO:0008152;GO:0008333;GO:0009056;GO:0009506;GO:0009705;GO:0009987;GO:0010008;GO:0012505;GO:0016020;GO:0016043;GO:0016050;GO:0016192;GO:0016197;GO:0030054;GO:0030897;GO:…	K20183	3KW9Q	U	sp|Q8L5Y0|VPS39_ARATH Vacuolar sorting protein 39 OS=Arabidopsis thaliana OX=3702 GN=VPS39 PE=1 SV=1	RWR94170.1 vam6/Vps39-like protein [Cinnamomum micranthum f. kanehirae]	GO:0006810//transport;GO:0006906//vesicle fusion;GO:0006914//autophagy;GO:0006996//organelle organization;GO:0007033//vacuole organization;GO:0007034//vacuolar transport;GO:0007041//lysosomal transport;GO:0008150//biological_process;GO:0008152//metabolic process;GO:0008333//endosome to lysosome transport;GO:0009056//catabolic process;GO:0009987//cellular process;GO:0016043//cellular component org…	GO:0000323//lytic vacuole;GO:0000325//plant-type vacuole;GO:0005575//cellular_component;GO:0005622//intracellular anatomical structure;GO:0005623//obsolete cell;GO:0005737//cytoplasm;GO:0005764//lysosome;GO:0005765//lysosomal membrane;GO:0005768//endosome;GO:0005770//late endosome;GO:0005773//vacuole;GO:0005774//vacuolar membrane;GO:0005911//cell-cell junction;GO:0009506//plasmodesma;GO:0009705//…	-	-
Ccam01G000137	2.13074	2.19933	2.69027	1.49549	2.40329	1.02846	2.21031	1.32766	1.49889	GWHBGBX00000001	3710916	3712235	-	1320	Ccam01G000137	-	-	KOG4658	S	sp|Q9T048|DRL27_ARATH Disease resistance protein At4g27190 OS=Arabidopsis thaliana OX=3702 GN=At4g27190 PE=2 SV=1	RWR97678.1 putative disease resistance protein [Cinnamomum micranthum f. kanehirae]	-	-	-	-
Ccam01G000138	1.58813	2.88007	2.63536	2.09827	2.62891	0.738809	1.9714	1.57326	1.89458	GWHBGBX00000001	3712341	3713957	-	1617	Ccam01G000138	GO:0005575;GO:0005623;GO:0005886;GO:0006950;GO:0006952;GO:0007154;GO:0007165;GO:0008150;GO:0009987;GO:0016020;GO:0023052;GO:0044464;GO:0050789;GO:0050794;GO:0050896;GO:0051716;GO:0065007;GO:0071944	K13459	KOG4658	S	sp|Q9LMP6|DRL3_ARATH Probable disease resistance protein At1g15890 OS=Arabidopsis thaliana OX=3702 GN=At1g15890 PE=3 SV=2	RWR97682.1 putative disease resistance protein [Cinnamomum micranthum f. kanehirae]	GO:0006950//response to stress;GO:0006952//defense response;GO:0007154//cell communication;GO:0007165//signal transduction;GO:0008150//biological_process;GO:0009987//cellular process;GO:0023052//signaling;GO:0050789//regulation of biological process;GO:0050794//regulation of cellular process;GO:0050896//response to stimulus;GO:0051716//cellular response to stimulus;GO:0065007//biological regulati…	GO:0005575//cellular_component;GO:0005623//obsolete cell;GO:0005886//plasma membrane;GO:0016020//membrane;GO:0044464//obsolete cell part;GO:0071944//cell periphery;	-	ko04626(Plant-pathogen interaction)
Ccam01G000139	0	0	0	0	0	0.654247	0	0	0	GWHBGBX00000001	3727868	3728116	+	249	Ccam01G000139	-	-	-	-	-	RWR97684.1 LEA_6 domain-containing protein [Cinnamomum micranthum f. kanehirae]	-	-	-	-
Ccam01G000140	5.57764	5.38309	5.67636	3.01145	3.14419	2.30277	2.63755	2.7876	2.84814	GWHBGBX00000001	3735527	3750437	-	4056	Ccam01G000140	-	K13459	KOG4658	S	sp|Q9T048|DRL27_ARATH Disease resistance protein At4g27190 OS=Arabidopsis thaliana OX=3702 GN=At4g27190 PE=2 SV=1	RWR97681.1 putative disease resistance protein [Cinnamomum micranthum f. kanehirae]	-	-	-	ko04626(Plant-pathogen interaction)
Ccam01G000141	1.91656	2.41602	2.83938	2.27561	2.3162	1.96161	1.72458	1.64238	1.8542	GWHBGBX00000001	3761113	3781104	-	5232	Ccam01G000141	-	K13459	3GEJ8	T	sp|Q9T048|DRL27_ARATH Disease resistance protein At4g27190 OS=Arabidopsis thaliana OX=3702 GN=At4g27190 PE=2 SV=1	RWR97685.1 putative disease resistance protein [Cinnamomum micranthum f. kanehirae]	-	-	-	ko04626(Plant-pathogen interaction)
Ccam01G000143	0.669449	1.17726	0.576018	0.90057	1.08061	0.92486	0.394378	1.10039	0.0776442	GWHBGBX00000001	3826154	3828093	-	822	Ccam01G000143	GO:0000323;GO:0000325;GO:0005575;GO:0005622;GO:0005623;GO:0005737;GO:0005764;GO:0005765;GO:0005768;GO:0005770;GO:0005773;GO:0005774;GO:0005911;GO:0006810;GO:0006906;GO:0006914;GO:0006996;GO:0007033;GO:0007034;GO:0007041;GO:0008150;GO:0008152;GO:0008333;GO:0009056;GO:0009506;GO:0009705;GO:0009987;GO:0010008;GO:0012505;GO:0016020;GO:0016043;GO:0016050;GO:0016192;GO:0016197;GO:0030054;GO:0030897;GO:…	K20183	3KW9Q	U	sp|Q8L5Y0|VPS39_ARATH Vacuolar sorting protein 39 OS=Arabidopsis thaliana OX=3702 GN=VPS39 PE=1 SV=1	RWR71922.1 vam6/Vps39-like protein [Cinnamomum micranthum f. kanehirae]	GO:0006810//transport;GO:0006906//vesicle fusion;GO:0006914//autophagy;GO:0006996//organelle organization;GO:0007033//vacuole organization;GO:0007034//vacuolar transport;GO:0007041//lysosomal transport;GO:0008150//biological_process;GO:0008152//metabolic process;GO:0008333//endosome to lysosome transport;GO:0009056//catabolic process;GO:0009987//cellular process;GO:0016043//cellular component org…	GO:0000323//lytic vacuole;GO:0000325//plant-type vacuole;GO:0005575//cellular_component;GO:0005622//intracellular anatomical structure;GO:0005623//obsolete cell;GO:0005737//cytoplasm;GO:0005764//lysosome;GO:0005765//lysosomal membrane;GO:0005768//endosome;GO:0005770//late endosome;GO:0005773//vacuole;GO:0005774//vacuolar membrane;GO:0005911//cell-cell junction;GO:0009506//plasmodesma;GO:0009705//…	-	-
Ccam01G000145	0	0	0	0	0.595746	0	0	0	0	GWHBGBX00000001	3854678	3855603	-	426	Ccam01G000145	GO:0000323;GO:0000325;GO:0005575;GO:0005622;GO:0005623;GO:0005737;GO:0005764;GO:0005765;GO:0005768;GO:0005770;GO:0005773;GO:0005774;GO:0005911;GO:0006810;GO:0006906;GO:0006914;GO:0006996;GO:0007033;GO:0007034;GO:0007041;GO:0008150;GO:0008152;GO:0008333;GO:0009056;GO:0009506;GO:0009705;GO:0009987;GO:0010008;GO:0012505;GO:0016020;GO:0016043;GO:0016050;GO:0016192;GO:0016197;GO:0030054;GO:0030897;GO:…	K20183	3KW9Q	U	sp|Q8L5Y0|VPS39_ARATH Vacuolar sorting protein 39 OS=Arabidopsis thaliana OX=3702 GN=VPS39 PE=1 SV=1	RWR94170.1 vam6/Vps39-like protein [Cinnamomum micranthum f. kanehirae]	GO:0006810//transport;GO:0006906//vesicle fusion;GO:0006914//autophagy;GO:0006996//organelle organization;GO:0007033//vacuole organization;GO:0007034//vacuolar transport;GO:0007041//lysosomal transport;GO:0008150//biological_process;GO:0008152//metabolic process;GO:0008333//endosome to lysosome transport;GO:0009056//catabolic process;GO:0009987//cellular process;GO:0016043//cellular component org…	GO:0000323//lytic vacuole;GO:0000325//plant-type vacuole;GO:0005575//cellular_component;GO:0005622//intracellular anatomical structure;GO:0005623//obsolete cell;GO:0005737//cytoplasm;GO:0005764//lysosome;GO:0005765//lysosomal membrane;GO:0005768//endosome;GO:0005770//late endosome;GO:0005773//vacuole;GO:0005774//vacuolar membrane;GO:0005911//cell-cell junction;GO:0009506//plasmodesma;GO:0009705//…	-	-
Ccam01G000146	0.0200996	0	0	0	0	0	0	0	0	GWHBGBX00000001	3864317	3867358	-	3042	Ccam01G000146	-	K13459	3GEJ8	T	sp|Q9T048|DRL27_ARATH Disease resistance protein At4g27190 OS=Arabidopsis thaliana OX=3702 GN=At4g27190 PE=2 SV=1	RWR97926.1 putative disease resistance protein [Cinnamomum micranthum f. kanehirae]	-	-	-	ko04626(Plant-pathogen interaction)
Ccam01G000147	1.68182	2.56111	2.03498	1.71917	1.26297	0.746831	2.81589	1.86191	2.26374	GWHBGBX00000001	3914492	3917254	-	2763	Ccam01G000147	-	K13459	KOG4658	S	sp|Q9T048|DRL27_ARATH Disease resistance protein At4g27190 OS=Arabidopsis thaliana OX=3702 GN=At4g27190 PE=2 SV=1	RWR71919.1 putative disease resistance protein [Cinnamomum micranthum f. kanehirae]	-	-	-	ko04626(Plant-pathogen interaction)
Ccam01G000148	0.446299	0.64214	0.706931	0.552622	1.26304	1.06299	0.717051	0.656482	0.529392	GWHBGBX00000001	3942453	3951626	-	3014	Ccam01G000148	-	K13459	3GEJ8	T	sp|Q9T048|DRL27_ARATH Disease resistance protein At4g27190 OS=Arabidopsis thaliana OX=3702 GN=At4g27190 PE=2 SV=1	RWR71934.1 putative disease resistance protein [Cinnamomum micranthum f. kanehirae]	-	-	-	ko04626(Plant-pathogen interaction)
Ccam01G000149	0	0.01648	0	0.016809	0.034576	0.0147963	0	0.015404	0.0347812	GWHBGBX00000001	3955410	3965116	-	3670	Ccam01G000149	-	-	3GBTG	-	-	RWR92867.1 U-box domain-containing protein 62 [Cinnamomum micranthum f. kanehirae]	-	-	-	-
Ccam01G000150	0	0	0.132407	0.138007	0	0.485928	0	0.252942	0.285564	GWHBGBX00000001	3974266	3974712	-	447	Ccam01G000150	GO:0000323;GO:0000325;GO:0005575;GO:0005622;GO:0005623;GO:0005737;GO:0005764;GO:0005765;GO:0005768;GO:0005770;GO:0005773;GO:0005774;GO:0005911;GO:0006810;GO:0006906;GO:0006914;GO:0006996;GO:0007033;GO:0007034;GO:0007041;GO:0008150;GO:0008152;GO:0008333;GO:0009056;GO:0009506;GO:0009705;GO:0009987;GO:0010008;GO:0012505;GO:0016020;GO:0016043;GO:0016050;GO:0016192;GO:0016197;GO:0030054;GO:0030897;GO:…	K20183	4JMPR	U	sp|Q8L5Y0|VPS39_ARATH Vacuolar sorting protein 39 OS=Arabidopsis thaliana OX=3702 GN=VPS39 PE=1 SV=1	RWR71921.1 vam6/Vps39-like protein [Cinnamomum micranthum f. kanehirae]	GO:0006810//transport;GO:0006906//vesicle fusion;GO:0006914//autophagy;GO:0006996//organelle organization;GO:0007033//vacuole organization;GO:0007034//vacuolar transport;GO:0007041//lysosomal transport;GO:0008150//biological_process;GO:0008152//metabolic process;GO:0008333//endosome to lysosome transport;GO:0009056//catabolic process;GO:0009987//cellular process;GO:0016043//cellular component org…	GO:0000323//lytic vacuole;GO:0000325//plant-type vacuole;GO:0005575//cellular_component;GO:0005622//intracellular anatomical structure;GO:0005623//obsolete cell;GO:0005737//cytoplasm;GO:0005764//lysosome;GO:0005765//lysosomal membrane;GO:0005768//endosome;GO:0005770//late endosome;GO:0005773//vacuole;GO:0005774//vacuolar membrane;GO:0005911//cell-cell junction;GO:0009506//plasmodesma;GO:0009705//…	-	-
Ccam01G000151	0	0	0	0	0	0.0353532	0	0	0	GWHBGBX00000001	3985115	3988186	-	3072	Ccam01G000151	-	K13459	3GEJ8	T	sp|Q9T048|DRL27_ARATH Disease resistance protein At4g27190 OS=Arabidopsis thaliana OX=3702 GN=At4g27190 PE=2 SV=1	RWR71920.1 putative disease resistance protein [Cinnamomum micranthum f. kanehirae]	-	-	-	ko04626(Plant-pathogen interaction)
Ccam01G000152	0.244084	0	0.177203	0.246264	0.506563	0	0	0	0	GWHBGBX00000001	4016504	4018376	-	1002	Ccam01G000152	GO:0000323;GO:0000325;GO:0005575;GO:0005622;GO:0005623;GO:0005737;GO:0005764;GO:0005765;GO:0005768;GO:0005770;GO:0005773;GO:0005774;GO:0005911;GO:0006810;GO:0006906;GO:0006914;GO:0006996;GO:0007033;GO:0007034;GO:0007041;GO:0008150;GO:0008152;GO:0008333;GO:0009056;GO:0009506;GO:0009705;GO:0009987;GO:0010008;GO:0012505;GO:0016020;GO:0016043;GO:0016050;GO:0016192;GO:0016197;GO:0030054;GO:0030897;GO:…	K20183	3KW9Q	U	sp|Q8L5Y0|VPS39_ARATH Vacuolar sorting protein 39 OS=Arabidopsis thaliana OX=3702 GN=VPS39 PE=1 SV=1	RWR71922.1 vam6/Vps39-like protein [Cinnamomum micranthum f. kanehirae]	GO:0006810//transport;GO:0006906//vesicle fusion;GO:0006914//autophagy;GO:0006996//organelle organization;GO:0007033//vacuole organization;GO:0007034//vacuolar transport;GO:0007041//lysosomal transport;GO:0008150//biological_process;GO:0008152//metabolic process;GO:0008333//endosome to lysosome transport;GO:0009056//catabolic process;GO:0009987//cellular process;GO:0016043//cellular component org…	GO:0000323//lytic vacuole;GO:0000325//plant-type vacuole;GO:0005575//cellular_component;GO:0005622//intracellular anatomical structure;GO:0005623//obsolete cell;GO:0005737//cytoplasm;GO:0005764//lysosome;GO:0005765//lysosomal membrane;GO:0005768//endosome;GO:0005770//late endosome;GO:0005773//vacuole;GO:0005774//vacuolar membrane;GO:0005911//cell-cell junction;GO:0009506//plasmodesma;GO:0009705//…	-	-
Ccam01G000153	0	0.0197072	0	0	0	0	0	0	0	GWHBGBX00000001	4027380	4030448	-	3069	Ccam01G000153	-	K13459	KOG4658	S	sp|Q9T048|DRL27_ARATH Disease resistance protein At4g27190 OS=Arabidopsis thaliana OX=3702 GN=At4g27190 PE=2 SV=1	RWR71919.1 putative disease resistance protein [Cinnamomum micranthum f. kanehirae]	-	-	-	ko04626(Plant-pathogen interaction)
Ccam01G000154	69.7449	71.29	62.3364	95.8174	80.5752	98.9007	80.1203	79.7474	102.288	GWHBGBX00000001	4069152	4072647	+	526	Ccam01G000154	-	K02923	3M1AF	J	sp|O22860|RL38_ARATH 60S ribosomal protein L38 OS=Arabidopsis thaliana OX=3702 GN=RPL38A PE=3 SV=1	RWR71936.1 60S ribosomal protein L38-like protein [Cinnamomum micranthum f. kanehirae]	-	-	-	ko03010(Ribosome)
Ccam01G000155	1.00361	1.56549	1.30777	2.02515	2.12291	2.84539	1.63727	1.42759	1.85346	GWHBGBX00000001	4075403	4076986	+	1584	Ccam01G000155	-	-	3GARD	S	sp|Q0WP85|PP150_ARATH Pentatricopeptide repeat-containing protein At2g13420, mitochondrial OS=Arabidopsis thaliana OX=3702 GN=At2g13420 PE=2 SV=1	RWR71937.1 pentatricopeptide repeat-containing protein, mitochondrial-like protein [Cinnamomum micranthum f. kanehirae]	-	-	-	-
Ccam01G000156	61.1878	62.0755	60.659	63.4955	70.1818	62.0543	57.3523	54.0494	53.3576	GWHBGBX00000001	4088271	4095887	+	1366	Ccam01G000156	GO:0001101;GO:0003674;GO:0003824;GO:0004416;GO:0005488;GO:0005506;GO:0005575;GO:0005622;GO:0005623;GO:0005737;GO:0005739;GO:0006950;GO:0006970;GO:0008150;GO:0008270;GO:0008800;GO:0009507;GO:0009536;GO:0009628;GO:0009651;GO:0010033;GO:0010243;GO:0016787;GO:0016788;GO:0016790;GO:0016810;GO:0016812;GO:0034059;GO:0036293;GO:0042221;GO:0043167;GO:0043169;GO:0043200;GO:0043226;GO:0043227;GO:0043229;GO:…	K01069	3G9IN	O	sp|Q8LDW8|GLO2D_ARATH Probable hydroxyacylglutathione hydrolase 2, chloroplastic OS=Arabidopsis thaliana OX=3702 GN=GLX2-4 PE=2 SV=1	RWR71938.1 putative hydroxyacylglutathione hydrolase 2, chloroplastic [Cinnamomum micranthum f. kanehirae]	GO:0001101//response to acid chemical;GO:0006950//response to stress;GO:0006970//response to osmotic stress;GO:0008150//biological_process;GO:0009628//response to abiotic stimulus;GO:0009651//response to salt stress;GO:0010033//response to organic substance;GO:0010243//response to organonitrogen compound;GO:0034059//response to anoxia;GO:0036293//response to decreased oxygen levels;GO:0042221//re…	GO:0005575//cellular_component;GO:0005622//intracellular anatomical structure;GO:0005623//obsolete cell;GO:0005737//cytoplasm;GO:0005739//mitochondrion;GO:0009507//chloroplast;GO:0009536//plastid;GO:0043226//organelle;GO:0043227//membrane-bounded organelle;GO:0043229//intracellular organelle;GO:0043231//intracellular membrane-bounded organelle;GO:0044424//obsolete intracellular part;GO:0044444//o…	GO:0003674//molecular_function;GO:0003824//catalytic activity;GO:0004416//hydroxyacylglutathione hydrolase activity;GO:0005488//binding;GO:0005506//iron ion binding;GO:0008270//zinc ion binding;GO:0008800//beta-lactamase activity;GO:0016787//hydrolase activity;GO:0016788//hydrolase activity, acting on ester bonds;GO:0016790//thiolester hydrolase activity;GO:0016810//hydrolase activity, acting on …	ko00620(Pyruvate metabolism)
Ccam01G000157	7.67116	6.28617	6.45012	10.1674	9.64616	9.1874	6.68785	8.5759	5.98949	GWHBGBX00000001	4103968	4116278	+	2973	Ccam01G000157	GO:0005575;GO:0005623;GO:0005886;GO:0005911;GO:0009506;GO:0016020;GO:0030054;GO:0044464;GO:0055044;GO:0071944	K07748	3GFUR	EI	sp|A9X4U2|HSDD3_ARATH 3beta-hydroxysteroid-dehydrogenase/decarboxylase isoform 3 OS=Arabidopsis thaliana OX=3702 GN=3BETAHSD/D3 PE=2 SV=2	RWR71939.1 3-beta hydroxysteroid dehydrogenase/isomerase [Cinnamomum micranthum f. kanehirae]	-	GO:0005575//cellular_component;GO:0005623//obsolete cell;GO:0005886//plasma membrane;GO:0005911//cell-cell junction;GO:0009506//plasmodesma;GO:0016020//membrane;GO:0030054//cell junction;GO:0044464//obsolete cell part;GO:0055044//symplast;GO:0071944//cell periphery;	-	ko00100(Steroid biosynthesis)
Ccam01G000158	14.4909	12.943	16.3353	16.7177	18.0824	19.5489	13.3454	12.0414	12.7647	GWHBGBX00000001	4120372	4124912	+	1000	Ccam01G000158	-	-	3G88G	S	sp|Q8VZF6|EDR2L_ARATH Protein ENHANCED DISEASE RESISTANCE 2-like OS=Arabidopsis thaliana OX=3702 GN=EDR2L PE=2 SV=1	RWR71940.1 protein ENHANCED DISEASE RESISTANCE 2-like protein [Cinnamomum micranthum f. kanehirae]	-	-	-	-
Ccam01G000159	38.9937	39.9652	40.9949	44.3012	43.1066	41.2326	39.0922	35.5268	41.7982	GWHBGBX00000001	4126186	4140325	+	2040	Ccam01G000159	-	-	3G8M0	A	sp|Q9NQ29|LUC7L_HUMAN Putative RNA-binding protein Luc7-like 1 OS=Homo sapiens OX=9606 GN=LUC7L PE=1 SV=1	RWR71941.1 putative RNA-binding protein Luc7-like protein 2 isoform X2 [Cinnamomum micranthum f. kanehirae]	-	-	-	-
Ccam01G000160	3.42818	2.38235	2.58334	4.20309	2.52167	2.83267	3.2786	3.29004	3.75965	GWHBGBX00000001	4141824	4155475	-	2818	Ccam01G000160	-	-	3GAZG	-	-	RWR71942.1 hypothetical protein CKAN_00012900 [Cinnamomum micranthum f. kanehirae]	-	-	-	-
Ccam01G000161	0	0.123938	0.16171	0.294961	0.0433381	0.296735	0.0369056	0	0.0435953	GWHBGBX00000001	4163880	4168005	-	1464	Ccam01G000161	-	-	3GHF9	T	sp|Q0WRW8|B561K_ARATH Cytochrome b561 and DOMON domain-containing protein At3g07570 OS=Arabidopsis thaliana OX=3702 GN=At3g07570 PE=2 SV=1	RWR71945.1 cytochrome b561 and DOMON domain-containing-like protein [Cinnamomum micranthum f. kanehirae]	-	-	-	-
Ccam01G000162	3.04082	3.12905	3.14104	4.28282	4.91312	4.58562	3.94944	4.09464	3.81322	GWHBGBX00000001	4171539	4187147	+	2996	Ccam01G000162	-	-	3GAE2	S	sp|Q9NU19|TB22B_HUMAN TBC1 domain family member 22B OS=Homo sapiens OX=9606 GN=TBC1D22B PE=1 SV=3	RWR71925.1 UPF0481 protein [Cinnamomum micranthum f. kanehirae]	-	-	-	-
Ccam01G000167	0	0	0	0	0	0	0.101751	0	0	GWHBGBX00000001	4265554	4269159	-	1062	Ccam01G000167	-	-	3GAE2	S	sp|Q9SD53|Y3720_ARATH UPF0481 protein At3g47200 OS=Arabidopsis thaliana OX=3702 GN=At3g47200 PE=2 SV=1	RWR71925.1 UPF0481 protein [Cinnamomum micranthum f. kanehirae]	-	-	-	-
Ccam01G000168	0.344274	0.476769	0.43323	0.798901	1.00029	1.19245	1.52111	1.1141	1.50934	GWHBGBX00000001	4281623	4298003	+	1776	Ccam01G000168	-	-	3GAE2	S	sp|Q9SD53|Y3720_ARATH UPF0481 protein At3g47200 OS=Arabidopsis thaliana OX=3702 GN=At3g47200 PE=2 SV=1	RWR71925.1 UPF0481 protein [Cinnamomum micranthum f. kanehirae]	-	-	-	-
Ccam01G000169	0	0.172681	0	0.0880643	0.135861	0.387598	0.269956	0.201758	0.31889	GWHBGBX00000001	4313424	4314824	+	1401	Ccam01G000169	-	-	3GAE2	S	sp|Q9SD53|Y3720_ARATH UPF0481 protein At3g47200 OS=Arabidopsis thaliana OX=3702 GN=At3g47200 PE=2 SV=1	RWR71925.1 UPF0481 protein [Cinnamomum micranthum f. kanehirae]	-	-	-	-
Ccam01G000170	16.996	18.4044	18.9496	19.0345	18.8155	21.1281	21.3358	18.7566	20.6321	GWHBGBX00000001	4350949	4371828	+	2583	Ccam01G000170	-	K15026	3GAW8	J	sp|O74965|EIF2A_SCHPO Eukaryotic translation initiation factor 2A OS=Schizosaccharomyces pombe (strain 972 / ATCC 24843) OX=284812 GN=SPBC4B4.04 PE=1 SV=1	RWR71926.1 eukaryotic translation initiation factor 2A [Cinnamomum micranthum f. kanehirae]	-	-	-	-
Ccam01G000171	27.2185	25.6977	26.9473	27.6321	29.4137	28.2273	33.613	29.5428	32	GWHBGBX00000001	4372998	4379511	-	1085	Ccam01G000171	-	K17424	3GIKE	J	sp|Q9UUC8|RM51_SCHPO 54S ribosomal protein L51, mitochondrial OS=Schizosaccharomyces pombe (strain 972 / ATCC 24843) OX=284812 GN=mrpl51 PE=3 SV=1	RWR71950.1 54S ribosomal protein L51, mitochondrial [Cinnamomum micranthum f. kanehirae]	-	-	-	-
Ccam01G000172	46.6822	47.9903	44.4781	36.6189	38.8882	38.2396	61.265	59.0559	52.7256	GWHBGBX00000001	4382096	4392223	-	1501	Ccam01G000172	GO:0005575;GO:0005622;GO:0005623;GO:0005737;GO:0006996;GO:0008150;GO:0009507;GO:0009534;GO:0009535;GO:0009536;GO:0009579;GO:0009657;GO:0009668;GO:0009987;GO:0010027;GO:0016020;GO:0016043;GO:0031976;GO:0031984;GO:0034357;GO:0042651;GO:0043226;GO:0043227;GO:0043229;GO:0043231;GO:0044422;GO:0044424;GO:0044434;GO:0044435;GO:0044436;GO:0044444;GO:0044446;GO:0044464;GO:0055035;GO:0061024;GO:0071840	K03969	3KQBE	KT	sp|Q8S0J7|IM30_ORYSJ Probable membrane-associated 30 kDa protein, chloroplastic OS=Oryza sativa subsp. japonica OX=39947 GN=Os01g0895100 PE=1 SV=1	RWR71951.1 putative membrane-associated protein, chloroplastic [Cinnamomum micranthum f. kanehirae]	GO:0006996//organelle organization;GO:0008150//biological_process;GO:0009657//plastid organization;GO:0009668//plastid membrane organization;GO:0009987//cellular process;GO:0010027//thylakoid membrane organization;GO:0016043//cellular component organization;GO:0061024//membrane organization;GO:0071840//cellular component organization or biogenesis;	GO:0005575//cellular_component;GO:0005622//intracellular anatomical structure;GO:0005623//obsolete cell;GO:0005737//cytoplasm;GO:0009507//chloroplast;GO:0009534//chloroplast thylakoid;GO:0009535//chloroplast thylakoid membrane;GO:0009536//plastid;GO:0009579//thylakoid;GO:0016020//membrane;GO:0031976//plastid thylakoid;GO:0031984//organelle subcompartment;GO:0034357//photosynthetic membrane;GO:004…	-	-
Ccam01G000173	4.18602	4.61998	4.53977	4.57535	5.6509	4.83645	4.91492	4.26458	5.62375	GWHBGBX00000001	4394540	4399048	+	3155	Ccam01G000173	-	-	3GBGX	-	-	KAF8380140.1 hypothetical protein HHK36_027623 [Tetracentron sinense]	-	-	-	-
Ccam01G000174	3.83566	2.70093	2.26549	4.29626	3.879	5.19641	2.72878	2.67485	3.59665	GWHBGBX00000001	4410110	4414810	+	1881	Ccam01G000174	-	-	3GF4A	S	sp|A8MQA3|PP330_ARATH Pentatricopeptide repeat-containing protein At4g21065 OS=Arabidopsis thaliana OX=3702 GN=PCMP-H28 PE=2 SV=2	RWR71953.1 putative pentatricopeptide repeat-containing protein [Cinnamomum micranthum f. kanehirae]	-	-	-	-
Ccam01G000175	0.38812	0.496287	0.229083	0.649459	0.559913	0.655766	0.744489	0.411368	0.681812	GWHBGBX00000001	4425840	4468793	+	6459	Ccam01G000175	-	-	3GIRJ	S	sp|Q3EBZ2|SKI23_ARATH F-box protein SKIP23 OS=Arabidopsis thaliana OX=3702 GN=SKIP23 PE=1 SV=1	XP_015162582.1 PREDICTED: uncharacterized protein LOC107057694 [Solanum tuberosum]	-	-	-	-
Ccam01G000176	256.542	250.12	248.655	351.101	328.96	409.076	304.124	280.183	335.161	GWHBGBX00000001	4472756	4477864	-	1277	Ccam01G000176	GO:0000028;GO:0000447;GO:0000460;GO:0000461;GO:0000462;GO:0000466;GO:0000469;GO:0000478;GO:0000479;GO:0003674;GO:0003676;GO:0003723;GO:0003729;GO:0003735;GO:0005198;GO:0005488;GO:0005575;GO:0005622;GO:0005623;GO:0005634;GO:0005737;GO:0005829;GO:0005840;GO:0005844;GO:0005886;GO:0005911;GO:0006139;GO:0006364;GO:0006396;GO:0006403;GO:0006405;GO:0006407;GO:0006412;GO:0006518;GO:0006611;GO:0006725;GO:…	K02998	3G77X	J	sp|A5BUU4|RSSA_VITVI 40S ribosomal protein SA OS=Vitis vinifera OX=29760 GN=GSVIVT00034021001 PE=3 SV=1	RWR71955.1 40S ribosomal protein SA [Cinnamomum micranthum f. kanehirae]	GO:0000028//ribosomal small subunit assembly;GO:0000447//endonucleolytic cleavage in ITS1 to separate SSU-rRNA from 5.8S rRNA and LSU-rRNA from tricistronic rRNA transcript (SSU-rRNA, 5.8S rRNA, LSU-rRNA);GO:0000460//maturation of 5.8S rRNA;GO:0000461//endonucleolytic cleavage to generate mature 3'-end of SSU-rRNA from (SSU-rRNA, 5.8S rRNA, LSU-rRNA);GO:0000462//maturation of SSU-rRNA from tricis…	GO:0005575//cellular_component;GO:0005622//intracellular anatomical structure;GO:0005623//obsolete cell;GO:0005634//nucleus;GO:0005737//cytoplasm;GO:0005829//cytosol;GO:0005840//ribosome;GO:0005844//polysome;GO:0005886//plasma membrane;GO:0005911//cell-cell junction;GO:0009506//plasmodesma;GO:0009507//chloroplast;GO:0009536//plastid;GO:0015935//small ribosomal subunit;GO:0016020//membrane;GO:0022…	GO:0003674//molecular_function;GO:0003676//nucleic acid binding;GO:0003723//RNA binding;GO:0003729//mRNA binding;GO:0003735//structural constituent of ribosome;GO:0005198//structural molecule activity;GO:0005488//binding;GO:0097159//organic cyclic compound binding;GO:1901363//heterocyclic compound binding;	ko03010(Ribosome)
Ccam01G000177	2.0381	2.14205	1.69543	2.50612	2.90799	2.9131	3.37686	2.23775	3.49035	GWHBGBX00000001	4479340	4485396	+	1920	Ccam01G000177	-	K01148	3GEZU	L	sp|Q67XL4|Y3544_ARATH Uncharacterized CRM domain-containing protein At3g25440, chloroplastic OS=Arabidopsis thaliana OX=3702 GN=At3g25440 PE=2 SV=1	RWR71956.1 hypothetical protein CKAN_00014400 [Cinnamomum micranthum f. kanehirae]	-	-	-	ko03018(RNA degradation)
Ccam01G000178	8.92502	12.1227	8.76828	4.97276	4.69977	1.65628	3.29594	6.89721	4.72767	GWHBGBX00000001	4487313	4487771	-	459	Ccam01G000178	GO:0003674;GO:0005488;GO:0005509;GO:0005575;GO:0005622;GO:0005623;GO:0005737;GO:0005768;GO:0010008;GO:0012505;GO:0016020;GO:0016021;GO:0031090;GO:0031224;GO:0031300;GO:0031301;GO:0031302;GO:0031303;GO:0031410;GO:0031982;GO:0043167;GO:0043169;GO:0043226;GO:0043227;GO:0043229;GO:0044422;GO:0044424;GO:0044425;GO:0044433;GO:0044440;GO:0044444;GO:0044446;GO:0044464;GO:0046872;GO:0097708;GO:0098588;GO:…	K13448	4JDHB	T	sp|Q9SU00|CML2_ARATH Calmodulin-like protein 2 OS=Arabidopsis thaliana OX=3702 GN=CML2 PE=2 SV=1	RWR71957.1 calmodulin-like protein 3 [Cinnamomum micranthum f. kanehirae]	-	GO:0005575//cellular_component;GO:0005622//intracellular anatomical structure;GO:0005623//obsolete cell;GO:0005737//cytoplasm;GO:0005768//endosome;GO:0010008//endosome membrane;GO:0012505//endomembrane system;GO:0016020//membrane;GO:0016021//integral component of membrane;GO:0031090//organelle membrane;GO:0031224//intrinsic component of membrane;GO:0031300//intrinsic component of organelle membra…	GO:0003674//molecular_function;GO:0005488//binding;GO:0005509//calcium ion binding;GO:0043167//ion binding;GO:0043169//cation binding;GO:0046872//metal ion binding;	ko04626(Plant-pathogen interaction)
Ccam01G000179	0.29309	0.245316	0.283708	1.13733	0.935796	0.600691	0.87659	0.687896	0.541276	GWHBGBX00000001	4497302	4500013	+	2712	Ccam01G000179	GO:0000003;GO:0003006;GO:0003674;GO:0003824;GO:0004672;GO:0004888;GO:0005488;GO:0005515;GO:0005575;GO:0005622;GO:0005623;GO:0005737;GO:0005768;GO:0005770;GO:0005771;GO:0005886;GO:0005911;GO:0006464;GO:0006468;GO:0006793;GO:0006796;GO:0006807;GO:0007154;GO:0007165;GO:0007275;GO:0008150;GO:0008152;GO:0009506;GO:0009653;GO:0009786;GO:0009790;GO:0009791;GO:0009793;GO:0009908;GO:0009986;GO:0009987;GO:…	-	3GA5A	T	sp|Q75J39|CKI4_ORYSJ Serine/threonine-protein kinase-like protein CR4 OS=Oryza sativa subsp. japonica OX=39947 GN=CR4 PE=1 SV=1	RWR71958.1 serine/threonine-protein kinase-like protein CR4 isoform X1 [Cinnamomum micranthum f. kanehirae]	GO:0000003//reproduction;GO:0003006//developmental process involved in reproduction;GO:0006464//cellular protein modification process;GO:0006468//protein phosphorylation;GO:0006793//phosphorus metabolic process;GO:0006796//phosphate-containing compound metabolic process;GO:0006807//nitrogen compound metabolic process;GO:0007154//cell communication;GO:0007165//signal transduction;GO:0007275//multi…	GO:0005575//cellular_component;GO:0005622//intracellular anatomical structure;GO:0005623//obsolete cell;GO:0005737//cytoplasm;GO:0005768//endosome;GO:0005770//late endosome;GO:0005771//multivesicular body;GO:0005886//plasma membrane;GO:0005911//cell-cell junction;GO:0009506//plasmodesma;GO:0009986//cell surface;GO:0010008//endosome membrane;GO:0012505//endomembrane system;GO:0016020//membrane;GO:…	GO:0003674//molecular_function;GO:0003824//catalytic activity;GO:0004672//protein kinase activity;GO:0004888//transmembrane signaling receptor activity;GO:0005488//binding;GO:0005515//protein binding;GO:0016301//kinase activity;GO:0016740//transferase activity;GO:0016772//transferase activity, transferring phosphorus-containing groups;GO:0016773//phosphotransferase activity, alcohol group as acce…	-
Ccam01G000180	17.4235	17.5001	16.762	21.1219	20.3609	21.521	18.2152	18.365	18.7749	GWHBGBX00000001	4502551	4510665	+	2281	Ccam01G000180	-	-	3G8G6	S	sp|Q9BQ70|TCF25_HUMAN Transcription factor 25 OS=Homo sapiens OX=9606 GN=TCF25 PE=1 SV=1	RWR71959.1 Transcription factor 25 [Cinnamomum micranthum f. kanehirae]	-	-	-	-
Ccam01G000181	7.58948	7.88025	6.27618	9.76173	9.36188	9.441	8.52752	8.01632	9.81093	GWHBGBX00000001	4513188	4520437	-	2433	Ccam01G000181	-	K16912	3GFX1	L	sp|Q9Y4W2|LAS1L_HUMAN Ribosomal biogenesis protein LAS1L OS=Homo sapiens OX=9606 GN=LAS1L PE=1 SV=2	RWR71960.1 pre-rRNA-processing protein las1 isoform X1 [Cinnamomum micranthum f. kanehirae]	-	-	-	-
Ccam01G000182	1.57034	2.08215	1.6171	1.65178	1.38682	2.25518	2.08148	2.47137	2.17977	GWHBGBX00000001	4525592	4547595	+	3660	Ccam01G000182	-	-	3GGRA	J	sp|Q10MI0|SRL2_ORYSJ Protein SEMI-ROLLED LEAF 2 OS=Oryza sativa subsp. japonica OX=39947 GN=SRL2 PE=2 SV=1	RWR71961.1 Protein EFR [Cinnamomum micranthum f. kanehirae]	-	-	-	-
Ccam01G000183	13.4282	14.0651	13.6338	22.9716	19.0124	22.6459	14.5292	13.9469	17.4432	GWHBGBX00000001	4550548	4562859	+	4098	Ccam01G000183	GO:0003674;GO:0003682;GO:0003824;GO:0005488;GO:0005515;GO:0005575;GO:0005622;GO:0005623;GO:0005634;GO:0006139;GO:0006259;GO:0006304;GO:0006355;GO:0006357;GO:0006725;GO:0006807;GO:0008150;GO:0008152;GO:0009889;GO:0009891;GO:0009893;GO:0009987;GO:0010468;GO:0010556;GO:0010557;GO:0010604;GO:0010628;GO:0010639;GO:0016462;GO:0016787;GO:0016817;GO:0016818;GO:0016887;GO:0017111;GO:0019219;GO:0019222;GO:…	-	3GEI9	O	sp|F4IAE9|Y1591_ARATH ATPase family AAA domain-containing protein At1g05910 OS=Arabidopsis thaliana OX=3702 GN=At1g05910 PE=2 SV=1	RWR71962.1 ATPase family AAA domain-containing protein isoform X2 [Cinnamomum micranthum f. kanehirae]	GO:0006139//nucleobase-containing compound metabolic process;GO:0006259//DNA metabolic process;GO:0006304//DNA modification;GO:0006355//regulation of transcription, DNA-templated;GO:0006357//regulation of transcription by RNA polymerase II;GO:0006725//cellular aromatic compound metabolic process;GO:0006807//nitrogen compound metabolic process;GO:0008150//biological_process;GO:0008152//metabolic p…	GO:0005575//cellular_component;GO:0005622//intracellular anatomical structure;GO:0005623//obsolete cell;GO:0005634//nucleus;GO:0043226//organelle;GO:0043227//membrane-bounded organelle;GO:0043229//intracellular organelle;GO:0043231//intracellular membrane-bounded organelle;GO:0044424//obsolete intracellular part;GO:0044464//obsolete cell part;	GO:0003674//molecular_function;GO:0003682//chromatin binding;GO:0003824//catalytic activity;GO:0005488//binding;GO:0005515//protein binding;GO:0016462//pyrophosphatase activity;GO:0016787//hydrolase activity;GO:0016817//hydrolase activity, acting on acid anhydrides;GO:0016818//hydrolase activity, acting on acid anhydrides, in phosphorus-containing anhydrides;GO:0016887//ATP hydrolysis activity;GO…	-
Ccam01G000184	10.6281	10.843	12.991	13.7928	11.6774	13.4738	11.0122	11.4067	12.4863	GWHBGBX00000001	4564830	4574350	+	1467	Ccam01G000184	GO:0000702;GO:0000703;GO:0003674;GO:0003824;GO:0003906;GO:0005575;GO:0005622;GO:0005623;GO:0005634;GO:0005737;GO:0005783;GO:0005911;GO:0006139;GO:0006259;GO:0006281;GO:0006284;GO:0006285;GO:0006289;GO:0006296;GO:0006464;GO:0006479;GO:0006725;GO:0006807;GO:0006950;GO:0006974;GO:0008150;GO:0008152;GO:0008168;GO:0008170;GO:0008213;GO:0008276;GO:0008757;GO:0009295;GO:0009506;GO:0009507;GO:0009532;GO:…	K10773	3G87F	L	sp|Q9SIC4|NTH1_ARATH Endonuclease III homolog 1, chloroplastic OS=Arabidopsis thaliana OX=3702 GN=NTH1 PE=2 SV=2	RWR71963.1 Helix-hairpin-helix motif [Cinnamomum micranthum f. kanehirae]	GO:0006139//nucleobase-containing compound metabolic process;GO:0006259//DNA metabolic process;GO:0006281//DNA repair;GO:0006284//base-excision repair;GO:0006285//base-excision repair, AP site formation;GO:0006289//nucleotide-excision repair;GO:0006296//nucleotide-excision repair, DNA incision, 5'-to lesion;GO:0006464//cellular protein modification process;GO:0006479//protein methylation;GO:00067…	GO:0005575//cellular_component;GO:0005622//intracellular anatomical structure;GO:0005623//obsolete cell;GO:0005634//nucleus;GO:0005737//cytoplasm;GO:0005783//endoplasmic reticulum;GO:0005911//cell-cell junction;GO:0009295//nucleoid;GO:0009506//plasmodesma;GO:0009507//chloroplast;GO:0009532//plastid stroma;GO:0009536//plastid;GO:0009570//chloroplast stroma;GO:0012505//endomembrane system;GO:003005…	GO:0000702//oxidized base lesion DNA N-glycosylase activity;GO:0000703//oxidized pyrimidine nucleobase lesion DNA N-glycosylase activity;GO:0003674//molecular_function;GO:0003824//catalytic activity;GO:0003906//DNA-(apurinic or apyrimidinic site) endonuclease activity;GO:0008168//methyltransferase activity;GO:0008170//N-methyltransferase activity;GO:0008276//protein methyltransferase activity;GO:…	ko03410(Base excision repair)
Ccam01G000185	4.76779	4.45708	3.5755	5.68258	5.1921	4.30418	5.25483	4.52938	5.08619	GWHBGBX00000001	4576805	4588019	-	2334	Ccam01G000185	-	-	37PVQ	S	sp|Q9FFJ8|LIMYB_ARATH L10-interacting MYB domain-containing protein OS=Arabidopsis thaliana OX=3702 GN=LIMYB PE=1 SV=1	RWR71964.1 Myb/SANT-like domain-containing protein [Cinnamomum micranthum f. kanehirae]	-	-	-	-
Ccam01G000186	0.0905823	0.0597348	0	0.274174	0.375982	0.0804481	0	0.0558346	0.157589	GWHBGBX00000001	4594272	4603500	+	2025	Ccam01G000186	GO:0001101;GO:0001558;GO:0003674;GO:0003824;GO:0004672;GO:0004674;GO:0004683;GO:0005488;GO:0005515;GO:0005516;GO:0005575;GO:0005622;GO:0005623;GO:0005634;GO:0005737;GO:0005886;GO:0006464;GO:0006468;GO:0006793;GO:0006796;GO:0006807;GO:0007154;GO:0007165;GO:0008150;GO:0008152;GO:0009719;GO:0009725;GO:0009737;GO:0009738;GO:0009755;GO:0009931;GO:0009987;GO:0010033;GO:0010769;GO:0010857;GO:0010959;GO:…	K13412	3G99G	T	sp|Q38873|CDPK7_ARATH Calcium-dependent protein kinase 7 OS=Arabidopsis thaliana OX=3702 GN=CPK7 PE=2 SV=1	RWR71965.1 calcium-dependent protein kinase 24 [Cinnamomum micranthum f. kanehirae]	GO:0001101//response to acid chemical;GO:0001558//regulation of cell growth;GO:0006464//cellular protein modification process;GO:0006468//protein phosphorylation;GO:0006793//phosphorus metabolic process;GO:0006796//phosphate-containing compound metabolic process;GO:0006807//nitrogen compound metabolic process;GO:0007154//cell communication;GO:0007165//signal transduction;GO:0008150//biological_pr…	GO:0005575//cellular_component;GO:0005622//intracellular anatomical structure;GO:0005623//obsolete cell;GO:0005634//nucleus;GO:0005737//cytoplasm;GO:0005886//plasma membrane;GO:0016020//membrane;GO:0043226//organelle;GO:0043227//membrane-bounded organelle;GO:0043229//intracellular organelle;GO:0043231//intracellular membrane-bounded organelle;GO:0044424//obsolete intracellular part;GO:0044464//ob…	GO:0003674//molecular_function;GO:0003824//catalytic activity;GO:0004672//protein kinase activity;GO:0004674//protein serine/threonine kinase activity;GO:0004683//calmodulin-dependent protein kinase activity;GO:0005488//binding;GO:0005515//protein binding;GO:0005516//calmodulin binding;GO:0009931//calcium-dependent protein serine/threonine kinase activity;GO:0010857//calcium-dependent protein kin…	ko04626(Plant-pathogen interaction)
Ccam01G000187	30.6438	28.8348	28.0305	34.0772	33.4984	33.5272	31.1661	30.2487	31.0316	GWHBGBX00000001	4607266	4624534	-	2538	Ccam01G000187	GO:0000151;GO:0000209;GO:0003674;GO:0003824;GO:0004842;GO:0005488;GO:0005515;GO:0005575;GO:0005622;GO:0005623;GO:0005737;GO:0006464;GO:0006807;GO:0008150;GO:0008152;GO:0009893;GO:0009894;GO:0009896;GO:0009987;GO:0010604;GO:0016567;GO:0016740;GO:0019222;GO:0019538;GO:0019787;GO:0019899;GO:0030162;GO:0031323;GO:0031325;GO:0031329;GO:0031331;GO:0031624;GO:0032268;GO:0032270;GO:0032434;GO:0032436;GO:…	K11968	3G8E9	O	sp|Q8W468|ARI8_ARATH Probable E3 ubiquitin-protein ligase ARI8 OS=Arabidopsis thaliana OX=3702 GN=ARI8 PE=2 SV=1	RWR71966.1 putative E3 ubiquitin-protein ligase ARI8 isoform X1 [Cinnamomum micranthum f. kanehirae]	GO:0000209//protein polyubiquitination;GO:0006464//cellular protein modification process;GO:0006807//nitrogen compound metabolic process;GO:0008150//biological_process;GO:0008152//metabolic process;GO:0009893//positive regulation of metabolic process;GO:0009894//regulation of catabolic process;GO:0009896//positive regulation of catabolic process;GO:0009987//cellular process;GO:0010604//positive r…	GO:0000151//ubiquitin ligase complex;GO:0005575//cellular_component;GO:0005622//intracellular anatomical structure;GO:0005623//obsolete cell;GO:0005737//cytoplasm;GO:0032991//protein-containing complex;GO:0044424//obsolete intracellular part;GO:0044464//obsolete cell part;GO:1902494//catalytic complex;GO:1990234//transferase complex;	GO:0003674//molecular_function;GO:0003824//catalytic activity;GO:0004842//ubiquitin-protein transferase activity;GO:0005488//binding;GO:0005515//protein binding;GO:0016740//transferase activity;GO:0019787//ubiquitin-like protein transferase activity;GO:0019899//enzyme binding;GO:0031624//ubiquitin conjugating enzyme binding;GO:0044390//ubiquitin-like protein conjugating enzyme binding;GO:0061630/…	-
Ccam01G000188	21.8746	22.6712	22.3321	36.8546	29.5007	35.2785	22.6339	18.4196	23.039	GWHBGBX00000001	4638215	4661153	+	4039	Ccam01G000188	GO:0000325;GO:0003674;GO:0005215;GO:0005365;GO:0005366;GO:0005575;GO:0005622;GO:0005623;GO:0005737;GO:0005773;GO:0005774;GO:0005886;GO:0005887;GO:0006810;GO:0006811;GO:0006812;GO:0008150;GO:0008324;GO:0009705;GO:0015075;GO:0015077;GO:0015078;GO:0015166;GO:0015291;GO:0015293;GO:0015294;GO:0015295;GO:0015318;GO:0015672;GO:0015791;GO:0015798;GO:0015850;GO:0016020;GO:0016021;GO:0022804;GO:0022857;GO:…	K08150	3KRY3	E	sp|Q8VZR6|INT1_ARATH Inositol transporter 1 OS=Arabidopsis thaliana OX=3702 GN=INT1 PE=1 SV=1	RWR71967.1 inositol transporter 1 [Cinnamomum micranthum f. kanehirae]	GO:0006810//transport;GO:0006811//ion transport;GO:0006812//cation transport;GO:0008150//biological_process;GO:0015791//polyol transport;GO:0015798//myo-inositol transport;GO:0015850//organic hydroxy compound transport;GO:0034220//ion transmembrane transport;GO:0051179//localization;GO:0051234//establishment of localization;GO:0055085//transmembrane transport;GO:0071702//organic substance transpo…	GO:0000325//plant-type vacuole;GO:0005575//cellular_component;GO:0005622//intracellular anatomical structure;GO:0005623//obsolete cell;GO:0005737//cytoplasm;GO:0005773//vacuole;GO:0005774//vacuolar membrane;GO:0005886//plasma membrane;GO:0005887//integral component of plasma membrane;GO:0009705//plant-type vacuole membrane;GO:0016020//membrane;GO:0016021//integral component of membrane;GO:0031090…	GO:0003674//molecular_function;GO:0005215//transporter activity;GO:0005365//myo-inositol transmembrane transporter activity;GO:0005366//myo-inositol:proton symporter activity;GO:0008324//cation transmembrane transporter activity;GO:0015075//ion transmembrane transporter activity;GO:0015078//proton transmembrane transporter activity;GO:0015166//polyol transmembrane transporter activity;GO:0015291/…	-
Ccam01G000189	45.5813	43.4326	42.054	54.2878	55.7609	50.6654	44.621	48.5975	40.7028	GWHBGBX00000001	4675618	4678705	+	1717	Ccam01G000189	-	-	4JPTB	S	-	RWR71968.1 Glutamate-1-semialdehyde 2,1-aminomutase 1 [Cinnamomum micranthum f. kanehirae]	-	-	-	-
Ccam01G000190	5.46837	6.17158	8.38407	7.81296	7.19776	10.0065	7.32938	6.14189	8.5047	GWHBGBX00000001	4683840	4690998	+	1666	Ccam01G000190	-	-	4JDVP	L	-	RWR71969.1 putative nuclease HARBI1 isoform X1 [Cinnamomum micranthum f. kanehirae]	-	-	-	-
Ccam01G000191	0.270994	0.0335078	0.29511	0.170884	0.351507	0.27076	0.149667	0.0626399	0.106078	GWHBGBX00000001	4694007	4700987	+	1805	Ccam01G000191	GO:0000226;GO:0005575;GO:0005622;GO:0005623;GO:0005737;GO:0006464;GO:0006468;GO:0006521;GO:0006793;GO:0006796;GO:0006807;GO:0006996;GO:0007010;GO:0007017;GO:0007275;GO:0008150;GO:0008152;GO:0009653;GO:0009791;GO:0009889;GO:0009890;GO:0009892;GO:0009987;GO:0010015;GO:0010101;GO:0010102;GO:0010311;GO:0010364;GO:0010366;GO:0010565;GO:0010817;GO:0016043;GO:0016310;GO:0019222;GO:0019538;GO:0022622;GO:…	K08857	3GCMD	T	sp|Q6YY75|NEK6_ORYSJ Serine/threonine-protein kinase Nek6 OS=Oryza sativa subsp. japonica OX=39947 GN=NEK6 PE=1 SV=2	RWR71970.1 serine/threonine-protein kinase Nek6 [Cinnamomum micranthum f. kanehirae]	GO:0000226//microtubule cytoskeleton organization;GO:0006464//cellular protein modification process;GO:0006468//protein phosphorylation;GO:0006521//regulation of cellular amino acid metabolic process;GO:0006793//phosphorus metabolic process;GO:0006796//phosphate-containing compound metabolic process;GO:0006807//nitrogen compound metabolic process;GO:0006996//organelle organization;GO:0007010//cyt…	GO:0005575//cellular_component;GO:0005622//intracellular anatomical structure;GO:0005623//obsolete cell;GO:0005737//cytoplasm;GO:0044424//obsolete intracellular part;GO:0044464//obsolete cell part;	-	-
Ccam01G000192	13.3818	11.7919	10.8924	15.8849	13.5958	16.3984	13.7615	12.2147	13.3033	GWHBGBX00000001	4701819	4709688	-	3934	Ccam01G000192	-	K01012	3G7FZ	H	sp|P54967|BIOB_ARATH Biotin synthase, mitochondrial OS=Arabidopsis thaliana OX=3702 GN=BIO2 PE=1 SV=1	RWR71971.1 biotin synthase [Cinnamomum micranthum f. kanehirae]	-	-	-	ko00780(Biotin metabolism)
Ccam01G000193	5.12561	4.37526	4.6845	6.14265	6.02071	7.74099	4.2764	3.87308	5.18736	GWHBGBX00000001	4716597	4723478	+	2350	Ccam01G000193	-	-	3GHF1	S	sp|Q54J07|IN80D_DICDI INO80 complex subunit D OS=Dictyostelium discoideum OX=44689 GN=DDB_G0288447 PE=3 SV=1	RWR71978.1 INO80 complex subunit D isoform X1 [Cinnamomum micranthum f. kanehirae]	-	-	-	-
Ccam01G000195	4.4023	4.54821	3.88259	6.38276	5.41414	4.83654	4.00541	3.91959	4.28894	GWHBGBX00000001	4729980	4733956	-	1875	Ccam01G000195	-	-	4JRDC	-	-	RWR71976.1 hypothetical protein CKAN_00016400 [Cinnamomum micranthum f. kanehirae]	-	-	-	-
Ccam01G000196	0	0.0176382	0.103562	0.107942	0.018503	0.0316725	0.0315135	0.0494598	0.0558386	GWHBGBX00000001	4754229	4763403	-	3429	Ccam01G000196	-	K13459	3GEJ8	T	sp|Q9T048|DRL27_ARATH Disease resistance protein At4g27190 OS=Arabidopsis thaliana OX=3702 GN=At4g27190 PE=2 SV=1	RWR71980.1 putative disease resistance protein [Cinnamomum micranthum f. kanehirae]	-	-	-	ko04626(Plant-pathogen interaction)
Ccam01G000197	0.275109	0.249455	0.221919	0.208175	0.0475793	0.183248	0.243104	0.105985	0.0239308	GWHBGBX00000001	4787291	4789957	-	2667	Ccam01G000197	-	K13459	KOG4658	S	sp|Q9T048|DRL27_ARATH Disease resistance protein At4g27190 OS=Arabidopsis thaliana OX=3702 GN=At4g27190 PE=2 SV=1	RWR73015.1 putative disease resistance protein [Cinnamomum micranthum f. kanehirae]	-	-	-	ko04626(Plant-pathogen interaction)
Ccam01G000198	0.305715	0.252006	0.493216	0.771113	0.475852	0.633529	0.630348	0.0471104	0.372304	GWHBGBX00000001	4862094	4873049	-	1200	Ccam01G000198	-	-	3KNNV	-	-	RWR71976.1 hypothetical protein CKAN_00016400 [Cinnamomum micranthum f. kanehirae]	-	-	-	-
Ccam01G000200	1.0069	2.19808	1.37798	1.89166	2.01762	2.5594	1.50339	1.09149	1.63092	GWHBGBX00000001	4879358	4881118	-	1761	Ccam01G000200	-	-	3GCJX	-	-	RWR71976.1 hypothetical protein CKAN_00016400 [Cinnamomum micranthum f. kanehirae]	-	-	-	-
Ccam01G000201	0.536438	0.60644	0.381502	1.01618	0.795217	0.83617	0.80295	0.495988	0.708515	GWHBGBX00000001	4886643	5041360	-	5585	Ccam01G000201	-	K13459	3GEJ8	T	sp|Q9T048|DRL27_ARATH Disease resistance protein At4g27190 OS=Arabidopsis thaliana OX=3702 GN=At4g27190 PE=2 SV=1	RWR71980.1 putative disease resistance protein [Cinnamomum micranthum f. kanehirae]	-	-	-	ko04626(Plant-pathogen interaction)
Ccam01G000202	9.54483	11.7186	9.58351	15.5969	13.9051	14.1449	13.1808	12.0783	11.702	GWHBGBX00000001	5076418	5094314	-	3267	Ccam01G000202	-	K13459	KOG4658	S	sp|Q9T048|DRL27_ARATH Disease resistance protein At4g27190 OS=Arabidopsis thaliana OX=3702 GN=At4g27190 PE=2 SV=1	RWR71981.1 putative disease resistance protein [Cinnamomum micranthum f. kanehirae]	-	-	-	ko04626(Plant-pathogen interaction)
Ccam01G000204	1.17702	0.857894	0.719585	1.25003	1.15709	1.8706	1.25905	1.4892	1.35795	GWHBGBX00000001	5094701	5103633	-	987	Ccam01G000204	GO:0003674;GO:0003824;GO:0004553;GO:0007275;GO:0007389;GO:0008150;GO:0008810;GO:0009605;GO:0009607;GO:0009624;GO:0016787;GO:0016798;GO:0032501;GO:0032502;GO:0043207;GO:0048856;GO:0050896;GO:0051704;GO:0051707	-	3G86B	G	sp|O81416|GUN17_ARATH Endoglucanase 17 OS=Arabidopsis thaliana OX=3702 GN=At4g02290 PE=2 SV=1	KAE8009447.1 hypothetical protein FH972_005884 [Carpinus fangiana]	GO:0007275//multicellular organism development;GO:0007389//pattern specification process;GO:0008150//biological_process;GO:0009605//response to external stimulus;GO:0009607//response to biotic stimulus;GO:0009624//response to nematode;GO:0032501//multicellular organismal process;GO:0032502//developmental process;GO:0043207//response to external biotic stimulus;GO:0048856//anatomical structure dev…	-	GO:0003674//molecular_function;GO:0003824//catalytic activity;GO:0004553//hydrolase activity, hydrolyzing O-glycosyl compounds;GO:0008810//cellulase activity;GO:0016787//hydrolase activity;GO:0016798//hydrolase activity, acting on glycosyl bonds;	-
Ccam01G000205	0.158299	0.0195733	0.09577	0.319425	0.20533	0.369046	0.174854	0.0731812	0.0413097	GWHBGBX00000001	5136705	5146490	-	3090	Ccam01G000205	-	K13459	KOG4658	S	sp|Q9T048|DRL27_ARATH Disease resistance protein At4g27190 OS=Arabidopsis thaliana OX=3702 GN=At4g27190 PE=2 SV=1	RWR73010.1 putative disease resistance protein [Cinnamomum micranthum f. kanehirae]	-	-	-	ko04626(Plant-pathogen interaction)
Ccam01G000206	14.8438	15.7935	14.8576	15.6841	24.3131	4.93432	13.7368	12.8943	13.5907	GWHBGBX00000001	5209788	5214581	-	2179	Ccam01G000206	-	K13459	KOG4658	S	sp|Q9T048|DRL27_ARATH Disease resistance protein At4g27190 OS=Arabidopsis thaliana OX=3702 GN=At4g27190 PE=2 SV=1	RWR72016.1 putative disease resistance protein [Cinnamomum micranthum f. kanehirae]	-	-	-	ko04626(Plant-pathogen interaction)
Ccam01G000207	0.120598	0	0.233475	0.486699	0.250284	0.107105	0.213135	0	0.125885	GWHBGBX00000001	5228170	5232976	+	507	Ccam01G000207	-	-	4JF31	L	-	RWW81986.1 hypothetical protein BHE74_00009582 [Ensete ventricosum]	-	-	-	-
Ccam01G000208	11.8733	11.1592	9.80398	14.5891	12.1914	13.0359	9.94127	10.2289	10.1168	GWHBGBX00000001	5233688	5249185	+	1962	Ccam01G000208	GO:0003674;GO:0005215;GO:0005342;GO:0005575;GO:0005622;GO:0005623;GO:0005737;GO:0005794;GO:0006810;GO:0006811;GO:0006820;GO:0008150;GO:0008509;GO:0008514;GO:0012505;GO:0015075;GO:0015136;GO:0015318;GO:0015711;GO:0015739;GO:0015849;GO:0022857;GO:0034220;GO:0043226;GO:0043227;GO:0043229;GO:0043231;GO:0044424;GO:0044444;GO:0044464;GO:0046942;GO:0046943;GO:0051179;GO:0051234;GO:0055085;GO:0071702;GO:…	-	3G7J1	G	sp|Q9C5H6|CSTR3_ARATH CMP-sialic acid transporter 3 OS=Arabidopsis thaliana OX=3702 GN=UTR6 PE=2 SV=1	RWR71984.1 Nucleotide-sugar transporter [Cinnamomum micranthum f. kanehirae]	GO:0006810//transport;GO:0006811//ion transport;GO:0006820//anion transport;GO:0008150//biological_process;GO:0015711//organic anion transport;GO:0015739//sialic acid transport;GO:0015849//organic acid transport;GO:0034220//ion transmembrane transport;GO:0046942//carboxylic acid transport;GO:0051179//localization;GO:0051234//establishment of localization;GO:0055085//transmembrane transport;GO:007…	GO:0005575//cellular_component;GO:0005622//intracellular anatomical structure;GO:0005623//obsolete cell;GO:0005737//cytoplasm;GO:0005794//Golgi apparatus;GO:0012505//endomembrane system;GO:0043226//organelle;GO:0043227//membrane-bounded organelle;GO:0043229//intracellular organelle;GO:0043231//intracellular membrane-bounded organelle;GO:0044424//obsolete intracellular part;GO:0044444//obsolete cy…	GO:0003674//molecular_function;GO:0005215//transporter activity;GO:0005342//organic acid transmembrane transporter activity;GO:0008509//anion transmembrane transporter activity;GO:0008514//organic anion transmembrane transporter activity;GO:0015075//ion transmembrane transporter activity;GO:0015136//sialic acid transmembrane transporter activity;GO:0015318//inorganic molecular entity transmembran…	-
Ccam01G000209	0.220534	0.054537	0	0.222503	0.228844	0.0979305	0.0974388	0	0.0575505	GWHBGBX00000001	5258874	5277354	+	1109	Ccam01G000209	-	-	3G85H	S	-	RWR71985.1 hypothetical protein CKAN_00017500 [Cinnamomum micranthum f. kanehirae]	-	-	-	-
Ccam01G000210	13.4306	10.8292	11.5804	14.2907	13.4389	14.8849	10.5217	9.496	10.4262	GWHBGBX00000001	5280606	5288333	-	2167	Ccam01G000210	GO:0003674;GO:0003824;GO:0004672;GO:0004674;GO:0004675;GO:0004888;GO:0005488;GO:0005515;GO:0005575;GO:0005623;GO:0005886;GO:0005911;GO:0006464;GO:0006468;GO:0006793;GO:0006796;GO:0006807;GO:0007154;GO:0007165;GO:0007166;GO:0007167;GO:0007178;GO:0008150;GO:0008152;GO:0009506;GO:0009987;GO:0016020;GO:0016301;GO:0016310;GO:0016740;GO:0016772;GO:0016773;GO:0019199;GO:0019538;GO:0019899;GO:0019900;GO:…	K13436	3G9T6	T	sp|O49339|PTI12_ARATH PTI1-like tyrosine-protein kinase 2 OS=Arabidopsis thaliana OX=3702 GN=PTI12 PE=1 SV=1	RWR71986.1 PTI1-like tyrosine-protein kinase 1 [Cinnamomum micranthum f. kanehirae]	GO:0006464//cellular protein modification process;GO:0006468//protein phosphorylation;GO:0006793//phosphorus metabolic process;GO:0006796//phosphate-containing compound metabolic process;GO:0006807//nitrogen compound metabolic process;GO:0007154//cell communication;GO:0007165//signal transduction;GO:0007166//cell surface receptor signaling pathway;GO:0007167//enzyme linked receptor protein signal…	GO:0005575//cellular_component;GO:0005623//obsolete cell;GO:0005886//plasma membrane;GO:0005911//cell-cell junction;GO:0009506//plasmodesma;GO:0016020//membrane;GO:0030054//cell junction;GO:0044464//obsolete cell part;GO:0055044//symplast;GO:0071944//cell periphery;	GO:0003674//molecular_function;GO:0003824//catalytic activity;GO:0004672//protein kinase activity;GO:0004674//protein serine/threonine kinase activity;GO:0004675//transmembrane receptor protein serine/threonine kinase activity;GO:0004888//transmembrane signaling receptor activity;GO:0005488//binding;GO:0005515//protein binding;GO:0016301//kinase activity;GO:0016740//transferase activity;GO:001677…	ko04626(Plant-pathogen interaction)
Ccam01G000211	15.0016	15.1846	15.3229	23.1948	23.0724	22.3713	19.82	17.8034	18.8539	GWHBGBX00000001	5292585	5309918	-	7532	Ccam01G000211	GO:0006355;GO:0006357;GO:0006508;GO:0006511;GO:0006807;GO:0006950;GO:0008150;GO:0008152;GO:0009056;GO:0009057;GO:0009889;GO:0009891;GO:0009893;GO:0009987;GO:0010033;GO:0010243;GO:0010468;GO:0010498;GO:0010556;GO:0010557;GO:0010604;GO:0010628;GO:0019219;GO:0019222;GO:0019538;GO:0019941;GO:0030163;GO:0030433;GO:0031323;GO:0031325;GO:0031326;GO:0031328;GO:0033554;GO:0034976;GO:0036003;GO:0036503;GO:…	-	3KRCB	S	sp|Q9ZW74|PUX11_ARATH Plant UBX domain-containing protein 11 OS=Arabidopsis thaliana OX=3702 GN=PUX11 PE=1 SV=2	RWR71987.1 plant UBX domain-containing protein 11 [Cinnamomum micranthum f. kanehirae]	GO:0006355//regulation of transcription, DNA-templated;GO:0006357//regulation of transcription by RNA polymerase II;GO:0006508//proteolysis;GO:0006511//ubiquitin-dependent protein catabolic process;GO:0006807//nitrogen compound metabolic process;GO:0006950//response to stress;GO:0008150//biological_process;GO:0008152//metabolic process;GO:0009056//catabolic process;GO:0009057//macromolecule catab…	-	-	-
Ccam01G000212	45.228	44.8424	47.2066	57.2713	58.8626	54.3607	49.9984	49.0659	45.7466	GWHBGBX00000001	5311741	5329611	-	4664	Ccam01G000212	-	K13217	3GCG8	A	sp|Q4KLU2|PRP39_XENLA Pre-mRNA-processing factor 39 OS=Xenopus laevis OX=8355 GN=prpf39 PE=2 SV=1	RWR71989.1 RNA-processing protein [Cinnamomum micranthum f. kanehirae]	-	-	-	-
Ccam01G000213	4.82979	5.2519	5.30518	9.95319	8.38851	9.94785	7.14344	5.19402	5.57785	GWHBGBX00000001	5335594	5337378	-	1785	Ccam01G000213	GO:0003674;GO:0003676;GO:0003723;GO:0003824;GO:0004518;GO:0004519;GO:0005488;GO:0005575;GO:0005622;GO:0005623;GO:0006139;GO:0006725;GO:0006807;GO:0008150;GO:0008152;GO:0009451;GO:0009987;GO:0016070;GO:0016787;GO:0016788;GO:0034641;GO:0043170;GO:0043226;GO:0043227;GO:0043229;GO:0043231;GO:0043412;GO:0044237;GO:0044238;GO:0044424;GO:0044464;GO:0046483;GO:0071704;GO:0090304;GO:0090305;GO:0097159;GO:…	-	3GBT5	S	sp|Q9FRS4|PPR22_ARATH Pentatricopeptide repeat-containing protein At1g08610 OS=Arabidopsis thaliana OX=3702 GN=At1g08610 PE=2 SV=1	RWR71990.1 Pentatricopeptide repeat [Cinnamomum micranthum f. kanehirae]	GO:0006139//nucleobase-containing compound metabolic process;GO:0006725//cellular aromatic compound metabolic process;GO:0006807//nitrogen compound metabolic process;GO:0008150//biological_process;GO:0008152//metabolic process;GO:0009451//RNA modification;GO:0009987//cellular process;GO:0016070//RNA metabolic process;GO:0034641//cellular nitrogen compound metabolic process;GO:0043170//macromolecu…	GO:0005575//cellular_component;GO:0005622//intracellular anatomical structure;GO:0005623//obsolete cell;GO:0043226//organelle;GO:0043227//membrane-bounded organelle;GO:0043229//intracellular organelle;GO:0043231//intracellular membrane-bounded organelle;GO:0044424//obsolete intracellular part;GO:0044464//obsolete cell part;	GO:0003674//molecular_function;GO:0003676//nucleic acid binding;GO:0003723//RNA binding;GO:0003824//catalytic activity;GO:0004518//nuclease activity;GO:0004519//endonuclease activity;GO:0005488//binding;GO:0016787//hydrolase activity;GO:0016788//hydrolase activity, acting on ester bonds;GO:0097159//organic cyclic compound binding;GO:1901363//heterocyclic compound binding;	-
Ccam01G000214	3.35194	4.29262	3.88199	8.60567	6.30432	10.4724	5.55373	4.37207	5.31082	GWHBGBX00000001	5354841	5368653	+	2043	Ccam01G000214	-	K15287	3KVP6	EG	sp|Q5T1Q4|S35F1_HUMAN Solute carrier family 35 member F1 OS=Homo sapiens OX=9606 GN=SLC35F1 PE=1 SV=2	RWR71991.1 solute carrier family 35 member F1-like protein isoform X1 [Cinnamomum micranthum f. kanehirae]	-	-	-	-
Ccam01G000215	22.2642	26.6529	25.5318	29.6134	28.0291	32.3321	29.8951	25.6544	29.2772	GWHBGBX00000001	5368369	5381420	-	1829	Ccam01G000215	-	-	3KQ66	C	sp|Q0QLE4|DML_EUBBA 2,3-dimethylmalate lyase OS=Eubacterium barkeri OX=1528 GN=Dml PE=1 SV=1	RWR71992.1 2,3-dimethylmalate lyase [Cinnamomum micranthum f. kanehirae]	-	-	-	-
Ccam01G000219	0.0416222	0.178412	0.14773	0.111984	0.0575874	0.234115	0.19616	0.0897952	0.217235	GWHBGBX00000001	5425189	5430036	-	4407	Ccam01G000219	-	-	44NUK	S	-	RWR71994.1 adhesive plaque matrix-like protein isoform X1 [Cinnamomum micranthum f. kanehirae]	-	-	-	-
Ccam01G000220	0	0	0	0	0	0	0.035383	0	0	GWHBGBX00000001	5449919	5453584	-	1527	Ccam01G000220	-	-	4JN7E	E	-	RWR71995.1 hypothetical protein CKAN_00018600 [Cinnamomum micranthum f. kanehirae]	-	-	-	-
Ccam01G000221	9.4855	7.86133	12.0357	11.1221	10.1089	11.1565	8.60853	10.6665	13.2464	GWHBGBX00000001	5456896	5463743	+	477	Ccam01G000221	-	-	3GJMJ	P	sp|Q6NMM1|GOT1_ARATH Vesicle transport protein GOT1 OS=Arabidopsis thaliana OX=3702 GN=GOT1 PE=1 SV=1	RWR71996.1 vesicle transport protein GOT1 isoform X1 [Cinnamomum micranthum f. kanehirae]	-	-	-	-
Ccam01G000222	0.0241195	0.0238586	0	0	0	0	0	0	0	GWHBGBX00000001	5501595	5504204	+	2535	Ccam01G000222	-	K13459	3GEJ8	T	sp|Q9T048|DRL27_ARATH Disease resistance protein At4g27190 OS=Arabidopsis thaliana OX=3702 GN=At4g27190 PE=2 SV=1	RWR72006.1 putative disease resistance protein [Cinnamomum micranthum f. kanehirae]	-	-	-	ko04626(Plant-pathogen interaction)
Ccam01G000223	0.142525	0.56393	0	0.575189	1.33106	0.379738	0	0.131777	0	GWHBGBX00000001	5542179	5543268	-	429	Ccam01G000223	-	K17871	3G735	C	sp|Q8GWA1|NDA1_ARATH Internal alternative NAD(P)H-ubiquinone oxidoreductase A1, mitochondrial OS=Arabidopsis thaliana OX=3702 GN=NDA1 PE=2 SV=1	RWR84461.1 internal alternative NADPH-ubiquinone oxidoreductase A2, mitochondrial-like protein [Cinnamomum micranthum f. kanehirae]	-	-	-	-
Ccam01G000224	0.652938	0.519006	0.756189	0.741116	0.592849	0.94232	0.432733	0.51746	0.523343	GWHBGBX00000001	5544237	5549597	-	5244	Ccam01G000224	-	K05349	3G89A	G	sp|Q23892|GLUA_DICDI Lysosomal beta glucosidase OS=Dictyostelium discoideum OX=44689 GN=gluA PE=1 SV=2	RWR97659.1 Glycoside hydrolase [Cinnamomum micranthum f. kanehirae]	-	-	-	ko00940(Phenylpropanoid biosynthesis);ko00500(Starch and sucrose metabolism);ko00460(Cyanoamino acid metabolism)
Ccam01G000228	0.485262	0.672017	0.563675	16.4504	5.23689	29.3061	5.23146	6.99926	1.82353	GWHBGBX00000001	5662456	5663751	+	630	Ccam01G000228	-	-	3GJ5C	-	-	RWR71997.1 WW domain-containing protein [Cinnamomum micranthum f. kanehirae]	-	-	-	-
Ccam01G000231	1.53787	2.25649	2.15853	3.69798	2.97886	2.48123	2.163	2.00251	2.3678	GWHBGBX00000001	5700950	5705824	+	4771	Ccam01G000231	-	-	-	-	-	RWR71999.1 hypothetical protein CKAN_00019000 [Cinnamomum micranthum f. kanehirae]	-	-	-	-
Ccam01G000232	10.3449	9.77479	10.0138	13.0856	17.9446	11.793	13.0981	7.56622	13.216	GWHBGBX00000001	5710364	5711034	+	396	Ccam01G000232	-	-	3GY2E	S	-	RWR97528.1 hypothetical protein CKAN_02696600 [Cinnamomum micranthum f. kanehirae]	-	-	-	-
Ccam01G000233	13.6702	16.7185	15.3979	8.7769	15.4749	16.3349	13.3976	10.5711	9.85892	GWHBGBX00000001	5717927	5718885	+	246	Ccam01G000233	GO:0000003;GO:0003006;GO:0003674;GO:0003824;GO:0004798;GO:0005575;GO:0005622;GO:0005623;GO:0005634;GO:0005654;GO:0005737;GO:0005739;GO:0006139;GO:0006220;GO:0006221;GO:0006227;GO:0006233;GO:0006235;GO:0006725;GO:0006753;GO:0006793;GO:0006796;GO:0006807;GO:0007275;GO:0008150;GO:0008152;GO:0009041;GO:0009058;GO:0009117;GO:0009123;GO:0009132;GO:0009133;GO:0009138;GO:0009139;GO:0009141;GO:0009142;GO:…	K00943	3HS0U	F	sp|Q0WW55|ZEUS1_ARATH Thymidylate kinase OS=Arabidopsis thaliana OX=3702 GN=ZEU1 PE=2 SV=1	RWR72011.1 thymidylate kinase isoform X1 [Cinnamomum micranthum f. kanehirae]	GO:0000003//reproduction;GO:0003006//developmental process involved in reproduction;GO:0006139//nucleobase-containing compound metabolic process;GO:0006220//pyrimidine nucleotide metabolic process;GO:0006221//pyrimidine nucleotide biosynthetic process;GO:0006227//dUDP biosynthetic process;GO:0006233//dTDP biosynthetic process;GO:0006235//dTTP biosynthetic process;GO:0006725//cellular aromatic com…	GO:0005575//cellular_component;GO:0005622//intracellular anatomical structure;GO:0005623//obsolete cell;GO:0005634//nucleus;GO:0005654//nucleoplasm;GO:0005737//cytoplasm;GO:0005739//mitochondrion;GO:0031974//membrane-enclosed lumen;GO:0031981//nuclear lumen;GO:0043226//organelle;GO:0043227//membrane-bounded organelle;GO:0043229//intracellular organelle;GO:0043231//intracellular membrane-bounded o…	GO:0003674//molecular_function;GO:0003824//catalytic activity;GO:0004798//thymidylate kinase activity;GO:0009041//uridylate kinase activity;GO:0016301//kinase activity;GO:0016740//transferase activity;GO:0016772//transferase activity, transferring phosphorus-containing groups;GO:0016776//phosphotransferase activity, phosphate group as acceptor;GO:0019205//nucleobase-containing compound kinase act…	ko00240(Pyrimidine metabolism)
Ccam01G000234	4.76309	5.13312	4.80476	3.8445	4.4223	2.67171	5.51596	5.98007	5.23358	GWHBGBX00000001	5765662	5768175	+	2439	Ccam01G000234	-	K13459	KOG4658	S	sp|Q9T048|DRL27_ARATH Disease resistance protein At4g27190 OS=Arabidopsis thaliana OX=3702 GN=At4g27190 PE=2 SV=1	RWR72016.1 putative disease resistance protein [Cinnamomum micranthum f. kanehirae]	-	-	-	ko04626(Plant-pathogen interaction)
Ccam01G000235	0.355483	0.234424	0.401455	0.418433	0	0.315712	0.209418	0.328677	0.0618445	GWHBGBX00000001	5779517	5783019	+	1032	Ccam01G000235	-	K13459	3GEJ8	T	-	RWR72005.1 putative disease resistance protein [Cinnamomum micranthum f. kanehirae]	-	-	-	ko04626(Plant-pathogen interaction)
Ccam01G000236	6.27955	4.68596	4.58557	3.33454	2.4007	2.93527	4.08874	6.31534	2.06995	GWHBGBX00000001	5780093	5865567	-	555	Ccam01G000236	GO:0003674;GO:0003824;GO:0005575;GO:0005622;GO:0005623;GO:0005737;GO:0005777;GO:0006139;GO:0006163;GO:0006725;GO:0006753;GO:0006790;GO:0006793;GO:0006796;GO:0006807;GO:0008150;GO:0008152;GO:0009117;GO:0009150;GO:0009259;GO:0009987;GO:0016787;GO:0016817;GO:0016819;GO:0019637;GO:0019693;GO:0034641;GO:0042579;GO:0043226;GO:0043227;GO:0043229;GO:0043231;GO:0044237;GO:0044238;GO:0044281;GO:0044424;GO:…	-	3GI9V	T	sp|F4K1R2|HINT3_ARATH Adenylylsulfatase HINT3 OS=Arabidopsis thaliana OX=3702 GN=HINT3 PE=1 SV=1	RWR72017.1 adenylylsulfatase HINT3 isoform X2 [Cinnamomum micranthum f. kanehirae]	GO:0006139//nucleobase-containing compound metabolic process;GO:0006163//purine nucleotide metabolic process;GO:0006725//cellular aromatic compound metabolic process;GO:0006753//nucleoside phosphate metabolic process;GO:0006790//sulfur compound metabolic process;GO:0006793//phosphorus metabolic process;GO:0006796//phosphate-containing compound metabolic process;GO:0006807//nitrogen compound metab…	GO:0005575//cellular_component;GO:0005622//intracellular anatomical structure;GO:0005623//obsolete cell;GO:0005737//cytoplasm;GO:0005777//peroxisome;GO:0042579//microbody;GO:0043226//organelle;GO:0043227//membrane-bounded organelle;GO:0043229//intracellular organelle;GO:0043231//intracellular membrane-bounded organelle;GO:0044424//obsolete intracellular part;GO:0044444//obsolete cytoplasmic part;…	GO:0003674//molecular_function;GO:0003824//catalytic activity;GO:0016787//hydrolase activity;GO:0016817//hydrolase activity, acting on acid anhydrides;GO:0016819//hydrolase activity, acting on acid anhydrides, in sulfonyl-containing anhydrides;GO:0047627//adenylylsulfatase activity;	-
Ccam01G000237	2.31125	0.831361	2.03388	2.1199	0.218031	2.42588	1.67103	0	1.53527	GWHBGBX00000001	5797559	5798890	+	291	Ccam01G000237	-	-	-	-	-	-	-	-	-	-
Ccam01G000238	0	0	0	0.120252	0	0.105853	0	0.1102	0.248825	GWHBGBX00000001	5806352	5810023	+	513	Ccam01G000238	GO:0000003;GO:0003006;GO:0003674;GO:0003824;GO:0004798;GO:0005575;GO:0005622;GO:0005623;GO:0005634;GO:0005654;GO:0005737;GO:0005739;GO:0006139;GO:0006220;GO:0006221;GO:0006227;GO:0006233;GO:0006235;GO:0006725;GO:0006753;GO:0006793;GO:0006796;GO:0006807;GO:0007275;GO:0008150;GO:0008152;GO:0009041;GO:0009058;GO:0009117;GO:0009123;GO:0009132;GO:0009133;GO:0009138;GO:0009139;GO:0009141;GO:0009142;GO:…	K00943	4JDSG	F	sp|Q0WW55|ZEUS1_ARATH Thymidylate kinase OS=Arabidopsis thaliana OX=3702 GN=ZEU1 PE=2 SV=1	RWR96904.1 thymidylate kinase isoform X1 [Cinnamomum micranthum f. kanehirae]	GO:0000003//reproduction;GO:0003006//developmental process involved in reproduction;GO:0006139//nucleobase-containing compound metabolic process;GO:0006220//pyrimidine nucleotide metabolic process;GO:0006221//pyrimidine nucleotide biosynthetic process;GO:0006227//dUDP biosynthetic process;GO:0006233//dTDP biosynthetic process;GO:0006235//dTTP biosynthetic process;GO:0006725//cellular aromatic com…	GO:0005575//cellular_component;GO:0005622//intracellular anatomical structure;GO:0005623//obsolete cell;GO:0005634//nucleus;GO:0005654//nucleoplasm;GO:0005737//cytoplasm;GO:0005739//mitochondrion;GO:0031974//membrane-enclosed lumen;GO:0031981//nuclear lumen;GO:0043226//organelle;GO:0043227//membrane-bounded organelle;GO:0043229//intracellular organelle;GO:0043231//intracellular membrane-bounded o…	GO:0003674//molecular_function;GO:0003824//catalytic activity;GO:0004798//thymidylate kinase activity;GO:0009041//uridylate kinase activity;GO:0016301//kinase activity;GO:0016740//transferase activity;GO:0016772//transferase activity, transferring phosphorus-containing groups;GO:0016776//phosphotransferase activity, phosphate group as acceptor;GO:0019205//nucleobase-containing compound kinase act…	ko00240(Pyrimidine metabolism)
Ccam01G000239	8.04929	9.15489	8.50802	9.45513	8.66323	6.89028	10.2431	8.98769	9.43508	GWHBGBX00000001	5830078	5860943	+	7353	Ccam01G000239	GO:0005575;GO:0005623;GO:0005886;GO:0007154;GO:0007165;GO:0008150;GO:0009987;GO:0016020;GO:0023052;GO:0044464;GO:0050789;GO:0050794;GO:0050896;GO:0051716;GO:0065007;GO:0071944	K13459	3GEKP	T	-	RWR72025.1 putative disease resistance protein [Cinnamomum micranthum f. kanehirae]	GO:0007154//cell communication;GO:0007165//signal transduction;GO:0008150//biological_process;GO:0009987//cellular process;GO:0023052//signaling;GO:0050789//regulation of biological process;GO:0050794//regulation of cellular process;GO:0050896//response to stimulus;GO:0051716//cellular response to stimulus;GO:0065007//biological regulation;	GO:0005575//cellular_component;GO:0005623//obsolete cell;GO:0005886//plasma membrane;GO:0016020//membrane;GO:0044464//obsolete cell part;GO:0071944//cell periphery;	-	ko04626(Plant-pathogen interaction)
Ccam01G000240	0	0	0	0	0	0.0270162	0	0	0	GWHBGBX00000001	5898033	5902865	-	2010	Ccam01G000240	-	-	-	-	sp|F4IFD0|MAIL2_ARATH Protein MAIN-LIKE 2 OS=Arabidopsis thaliana OX=3702 GN=At2g04865 PE=1 SV=1	RWR81942.1 protein MAINTENANCE OF MERISTEMS-like protein [Cinnamomum micranthum f. kanehirae]	-	-	-	-
Ccam01G000241	1.49243	2.35283	1.53495	0.941099	0.677542	0.62131	1.07153	0.474338	0.730246	GWHBGBX00000001	5913736	5921499	+	1311	Ccam01G000241	GO:0000003;GO:0000226;GO:0000278;GO:0000280;GO:0000923;GO:0000930;GO:0003674;GO:0005198;GO:0005200;GO:0005488;GO:0005515;GO:0005575;GO:0005622;GO:0005623;GO:0005634;GO:0005635;GO:0005654;GO:0005737;GO:0005813;GO:0005815;GO:0005856;GO:0005874;GO:0005881;GO:0005938;GO:0006996;GO:0007010;GO:0007017;GO:0007020;GO:0007049;GO:0007051;GO:0007052;GO:0007098;GO:0007275;GO:0008092;GO:0008104;GO:0008150;GO:…	K16569	3GB3Y	Z	sp|Q9C5H9|GACP2_ARATH Gamma-tubulin complex component 2 OS=Arabidopsis thaliana OX=3702 GN=GCP2 PE=1 SV=1	RWR96908.1 gamma-tubulin complex component 2 [Cinnamomum micranthum f. kanehirae]	GO:0000003//reproduction;GO:0000226//microtubule cytoskeleton organization;GO:0000278//mitotic cell cycle;GO:0000280//nuclear division;GO:0006996//organelle organization;GO:0007010//cytoskeleton organization;GO:0007017//microtubule-based process;GO:0007020//microtubule nucleation;GO:0007049//cell cycle;GO:0007051//spindle organization;GO:0007052//mitotic spindle organization;GO:0007098//centrosom…	GO:0000923//equatorial microtubule organizing center;GO:0000930//gamma-tubulin complex;GO:0005575//cellular_component;GO:0005622//intracellular anatomical structure;GO:0005623//obsolete cell;GO:0005634//nucleus;GO:0005635//nuclear envelope;GO:0005654//nucleoplasm;GO:0005737//cytoplasm;GO:0005813//centrosome;GO:0005815//microtubule organizing center;GO:0005856//cytoskeleton;GO:0005874//microtubule…	GO:0003674//molecular_function;GO:0005198//structural molecule activity;GO:0005200//structural constituent of cytoskeleton;GO:0005488//binding;GO:0005515//protein binding;GO:0008092//cytoskeletal protein binding;GO:0015631//tubulin binding;GO:0043015//gamma-tubulin binding;	-
Ccam01G000242	3.92362	0.970292	2.00451	0.549813	0.678577	0.290388	0.866789	1.91465	0.796372	GWHBGBX00000001	5941751	5947207	+	561	Ccam01G000242	-	-	-	-	-	-	-	-	-	-
Ccam01G000243	4.79784	6.49171	5.60602	4.88025	4.89723	2.9723	3.61585	3.95256	4.17575	GWHBGBX00000001	5954104	5970858	+	4677	Ccam01G000243	-	K13459	KOG4658	S	sp|Q9T048|DRL27_ARATH Disease resistance protein At4g27190 OS=Arabidopsis thaliana OX=3702 GN=At4g27190 PE=2 SV=1	RWR72045.1 putative disease resistance protein [Cinnamomum micranthum f. kanehirae]	-	-	-	ko04626(Plant-pathogen interaction)
Ccam01G000244	7.67416	9.48892	10.1738	9.93084	12.9837	8.8899	14.6684	14.0367	9.31667	GWHBGBX00000001	5954412	5958960	-	733	Ccam01G000244	GO:0000166;GO:0003674;GO:0003824;GO:0004017;GO:0005488;GO:0005507;GO:0005524;GO:0005575;GO:0005622;GO:0005623;GO:0005737;GO:0005739;GO:0005773;GO:0005774;GO:0006139;GO:0006163;GO:0006725;GO:0006753;GO:0006793;GO:0006796;GO:0006807;GO:0008144;GO:0008150;GO:0008152;GO:0009058;GO:0009117;GO:0009123;GO:0009165;GO:0009987;GO:0010035;GO:0010038;GO:0016020;GO:0016301;GO:0016310;GO:0016740;GO:0016772;GO:…	-	3IDFC	F	sp|Q08479|KAD3_ORYSJ Adenylate kinase 3 OS=Oryza sativa subsp. japonica OX=39947 GN=ADK-A PE=2 SV=1	RWR72048.1 putative disease resistance protein [Cinnamomum micranthum f. kanehirae]	GO:0006139//nucleobase-containing compound metabolic process;GO:0006163//purine nucleotide metabolic process;GO:0006725//cellular aromatic compound metabolic process;GO:0006753//nucleoside phosphate metabolic process;GO:0006793//phosphorus metabolic process;GO:0006796//phosphate-containing compound metabolic process;GO:0006807//nitrogen compound metabolic process;GO:0008150//biological_process;GO…	GO:0005575//cellular_component;GO:0005622//intracellular anatomical structure;GO:0005623//obsolete cell;GO:0005737//cytoplasm;GO:0005739//mitochondrion;GO:0005773//vacuole;GO:0005774//vacuolar membrane;GO:0016020//membrane;GO:0031090//organelle membrane;GO:0043226//organelle;GO:0043227//membrane-bounded organelle;GO:0043229//intracellular organelle;GO:0043231//intracellular membrane-bounded organ…	GO:0000166//nucleotide binding;GO:0003674//molecular_function;GO:0003824//catalytic activity;GO:0004017//adenylate kinase activity;GO:0005488//binding;GO:0005507//copper ion binding;GO:0005524//ATP binding;GO:0008144//obsolete drug binding;GO:0016301//kinase activity;GO:0016740//transferase activity;GO:0016772//transferase activity, transferring phosphorus-containing groups;GO:0016776//phosphotra…	-
Ccam01G000245	8.12108	7.43571	8.99807	10.6991	11.2129	13.7991	8.71831	7.63282	8.19687	GWHBGBX00000001	5985505	5994273	-	1822	Ccam01G000245	-	-	3G71Z	S	-	RWR72036.1 extracellular ligand-gated ion channel [Cinnamomum micranthum f. kanehirae]	-	-	-	-
Ccam01G000246	0.107193	0.0636201	0.124514	5.40752	2.62508	7.99686	0.227334	0.218043	0.648977	GWHBGBX00000001	6009582	6019010	+	2852	Ccam01G000246	-	-	3GCHN	S	sp|Q569N2|ANR37_MOUSE Ankyrin repeat domain-containing protein 37 OS=Mus musculus OX=10090 GN=Ankrd37 PE=1 SV=1	RWR72037.1 ankyrin-3-like protein [Cinnamomum micranthum f. kanehirae]	-	-	-	-
Ccam01G000247	14.3631	17.809	13.6137	14.9946	17.4919	18.027	21.5943	15.9545	21.9686	GWHBGBX00000001	6020493	6027455	-	1226	Ccam01G000247	-	K02838	3GGI9	J	sp|Q3A398|RRF_PELCD Ribosome-recycling factor OS=Pelobacter carbinolicus (strain DSM 2380 / NBRC 103641 / GraBd1) OX=338963 GN=frr PE=3 SV=1	RWR72038.1 ribosome-recycling factor [Cinnamomum micranthum f. kanehirae]	-	-	-	-
Ccam01G000248	4.85685	4.8043	4.85165	6.08612	4.87876	5.33767	5.76161	4.8392	6.08835	GWHBGBX00000001	6052079	6074723	+	2757	Ccam01G000248	GO:0003674;GO:0003676;GO:0003723;GO:0003724;GO:0003824;GO:0004004;GO:0004386;GO:0005488;GO:0005575;GO:0005622;GO:0005623;GO:0005634;GO:0005730;GO:0005737;GO:0006139;GO:0006396;GO:0006725;GO:0006807;GO:0008026;GO:0008150;GO:0008152;GO:0008186;GO:0009987;GO:0010467;GO:0016070;GO:0016462;GO:0016787;GO:0016817;GO:0016818;GO:0016887;GO:0017111;GO:0031974;GO:0031981;GO:0034641;GO:0042623;GO:0043170;GO:…	-	3GFWJ	A	sp|Q93Y16|DEAH4_ARATH Probable pre-mRNA-splicing factor ATP-dependent RNA helicase DEAH4 OS=Arabidopsis thaliana OX=3702 GN=At1g27900 PE=1 SV=1	RWR72039.1 putative pre-mRNA-splicing factor ATP-dependent RNA helicase DEAH4 [Cinnamomum micranthum f. kanehirae]	GO:0006139//nucleobase-containing compound metabolic process;GO:0006396//RNA processing;GO:0006725//cellular aromatic compound metabolic process;GO:0006807//nitrogen compound metabolic process;GO:0008150//biological_process;GO:0008152//metabolic process;GO:0009987//cellular process;GO:0010467//gene expression;GO:0016070//RNA metabolic process;GO:0034641//cellular nitrogen compound metabolic proce…	GO:0005575//cellular_component;GO:0005622//intracellular anatomical structure;GO:0005623//obsolete cell;GO:0005634//nucleus;GO:0005730//nucleolus;GO:0005737//cytoplasm;GO:0031974//membrane-enclosed lumen;GO:0031981//nuclear lumen;GO:0043226//organelle;GO:0043227//membrane-bounded organelle;GO:0043228//non-membrane-bounded organelle;GO:0043229//intracellular organelle;GO:0043231//intracellular mem…	GO:0003674//molecular_function;GO:0003676//nucleic acid binding;GO:0003723//RNA binding;GO:0003724//RNA helicase activity;GO:0003824//catalytic activity;GO:0004386//helicase activity;GO:0005488//binding;GO:0008186//ATP-dependent activity, acting on RNA;GO:0016462//pyrophosphatase activity;GO:0016787//hydrolase activity;GO:0016817//hydrolase activity, acting on acid anhydrides;GO:0016818//hydrolas…	-
Ccam01G000249	5.5937	5.64275	4.07439	7.59937	7.52858	10.5752	11.0115	9.37088	12.1403	GWHBGBX00000001	6077555	6085888	+	1104	Ccam01G000249	GO:0000166;GO:0003674;GO:0003824;GO:0004017;GO:0005488;GO:0005524;GO:0006139;GO:0006163;GO:0006725;GO:0006753;GO:0006793;GO:0006796;GO:0006807;GO:0008144;GO:0008150;GO:0008152;GO:0009058;GO:0009117;GO:0009123;GO:0009165;GO:0009987;GO:0016301;GO:0016310;GO:0016740;GO:0016772;GO:0016776;GO:0017076;GO:0018130;GO:0019205;GO:0019438;GO:0019637;GO:0030554;GO:0032553;GO:0032555;GO:0032559;GO:0034641;GO:…	K00939	3GCGN	F	sp|Q08480|KAD4_ORYSJ Adenylate kinase 4 OS=Oryza sativa subsp. japonica OX=39947 GN=ADK-B PE=2 SV=1	XP_010248922.1 PREDICTED: adenylate kinase 4 [Nelumbo nucifera]	GO:0006139//nucleobase-containing compound metabolic process;GO:0006163//purine nucleotide metabolic process;GO:0006725//cellular aromatic compound metabolic process;GO:0006753//nucleoside phosphate metabolic process;GO:0006793//phosphorus metabolic process;GO:0006796//phosphate-containing compound metabolic process;GO:0006807//nitrogen compound metabolic process;GO:0008150//biological_process;GO…	-	GO:0000166//nucleotide binding;GO:0003674//molecular_function;GO:0003824//catalytic activity;GO:0004017//adenylate kinase activity;GO:0005488//binding;GO:0005524//ATP binding;GO:0008144//obsolete drug binding;GO:0016301//kinase activity;GO:0016740//transferase activity;GO:0016772//transferase activity, transferring phosphorus-containing groups;GO:0016776//phosphotransferase activity, phosphate gr…	ko00730(Thiamine metabolism);ko00230(Purine metabolism)
Ccam01G000250	0	0.0933357	0	0	0	0	0	0	0	GWHBGBX00000001	6093493	6094140	-	648	Ccam01G000250	-	K13459	3GBWJ	T	sp|Q9T048|DRL27_ARATH Disease resistance protein At4g27190 OS=Arabidopsis thaliana OX=3702 GN=At4g27190 PE=2 SV=1	RWR72045.1 putative disease resistance protein [Cinnamomum micranthum f. kanehirae]	-	-	-	ko04626(Plant-pathogen interaction)
Ccam01G000251	4.79585	3.58612	5.28754	4.46143	4.68978	2.68552	3.17484	2.54028	2.80002	GWHBGBX00000001	6138969	6150128	-	3761	Ccam01G000251	-	K13459	3GEJ8	T	sp|Q9T048|DRL27_ARATH Disease resistance protein At4g27190 OS=Arabidopsis thaliana OX=3702 GN=At4g27190 PE=2 SV=1	RWR72048.1 putative disease resistance protein [Cinnamomum micranthum f. kanehirae]	-	-	-	ko04626(Plant-pathogen interaction)
Ccam01G000252	1.53995	1.76563	2.04965	1.97744	2.81462	2.53329	0.788644	0.485396	1.00466	GWHBGBX00000001	6154873	6162453	-	3494	Ccam01G000252	-	K13459	3GEJ8	T	sp|Q9T048|DRL27_ARATH Disease resistance protein At4g27190 OS=Arabidopsis thaliana OX=3702 GN=At4g27190 PE=2 SV=1	RWR72049.1 putative disease resistance protein [Cinnamomum micranthum f. kanehirae]	-	-	-	ko04626(Plant-pathogen interaction)
Ccam01G000253	0.217943	0.529164	0.306861	0.11994	0.164477	0.0703856	0.752846	0.421338	0.351588	GWHBGBX00000001	6168989	6174421	-	3086	Ccam01G000253	-	K13459	3GEJ8	T	sp|Q9T048|DRL27_ARATH Disease resistance protein At4g27190 OS=Arabidopsis thaliana OX=3702 GN=At4g27190 PE=2 SV=1	RWR72048.1 putative disease resistance protein [Cinnamomum micranthum f. kanehirae]	-	-	-	ko04626(Plant-pathogen interaction)
Ccam01G000254	0.0365688	0.0180866	0.159292	0.202924	0.132814	0.194865	0.0807862	0.0338113	0	GWHBGBX00000001	6208817	6218128	-	3344	Ccam01G000254	-	K13459	3GEJ8	T	sp|Q9T048|DRL27_ARATH Disease resistance protein At4g27190 OS=Arabidopsis thaliana OX=3702 GN=At4g27190 PE=2 SV=1	RWR72051.1 putative disease resistance protein [Cinnamomum micranthum f. kanehirae]	-	-	-	ko04626(Plant-pathogen interaction)
Ccam01G000255	0.0375341	0.129948	0	0.0757385	0.0389484	0	0.0497512	0.104111	0	GWHBGBX00000001	6233982	6238460	-	3258	Ccam01G000255	-	K13459	3GEJ8	T	sp|Q9T048|DRL27_ARATH Disease resistance protein At4g27190 OS=Arabidopsis thaliana OX=3702 GN=At4g27190 PE=2 SV=1	RWR72051.1 putative disease resistance protein [Cinnamomum micranthum f. kanehirae]	-	-	-	ko04626(Plant-pathogen interaction)
Ccam01G000256	7.93207	8.20587	7.67817	7.01921	6.3447	6.83918	7.76861	6.87558	6.86534	GWHBGBX00000001	6252549	6262795	+	3700	Ccam01G000256	GO:0003674;GO:0003824;GO:0005575;GO:0005622;GO:0005623;GO:0005737;GO:0005886;GO:0006082;GO:0006629;GO:0006950;GO:0008150;GO:0008152;GO:0009058;GO:0009507;GO:0009536;GO:0009611;GO:0009694;GO:0009695;GO:0009987;GO:0010817;GO:0016020;GO:0016053;GO:0016165;GO:0016491;GO:0016701;GO:0016702;GO:0019752;GO:0030258;GO:0032787;GO:0034440;GO:0042445;GO:0042446;GO:0043226;GO:0043227;GO:0043229;GO:0043231;GO:…	K00454	3G9GW	E	sp|Q9CAG3|LOX6_ARATH Lipoxygenase 6, chloroplastic OS=Arabidopsis thaliana OX=3702 GN=LOX6 PE=2 SV=1	RWR72052.1 lipoxygenase 6, chloroplastic [Cinnamomum micranthum f. kanehirae]	GO:0006082//organic acid metabolic process;GO:0006629//lipid metabolic process;GO:0006950//response to stress;GO:0008150//biological_process;GO:0008152//metabolic process;GO:0009058//biosynthetic process;GO:0009611//response to wounding;GO:0009694//jasmonic acid metabolic process;GO:0009695//jasmonic acid biosynthetic process;GO:0009987//cellular process;GO:0010817//regulation of hormone levels;G…	GO:0005575//cellular_component;GO:0005622//intracellular anatomical structure;GO:0005623//obsolete cell;GO:0005737//cytoplasm;GO:0005886//plasma membrane;GO:0009507//chloroplast;GO:0009536//plastid;GO:0016020//membrane;GO:0043226//organelle;GO:0043227//membrane-bounded organelle;GO:0043229//intracellular organelle;GO:0043231//intracellular membrane-bounded organelle;GO:0044424//obsolete intracell…	GO:0003674//molecular_function;GO:0003824//catalytic activity;GO:0016165//linoleate 13S-lipoxygenase activity;GO:0016491//oxidoreductase activity;GO:0016701//oxidoreductase activity, acting on single donors with incorporation of molecular oxygen;GO:0016702//oxidoreductase activity, acting on single donors with incorporation of molecular oxygen, incorporation of two atoms of oxygen;GO:0051213//dio…	ko00592(alpha-Linolenic acid metabolism);ko00591(Linoleic acid metabolism)
Ccam01G000257	9.2563	9.7157	7.76534	14.6829	15.5816	13.4729	11.8148	9.98472	9.87681	GWHBGBX00000001	6264731	6269598	-	1189	Ccam01G000257	-	-	3KV84	T	sp|Q9H2J4|PDCL3_HUMAN Phosducin-like protein 3 OS=Homo sapiens OX=9606 GN=PDCL3 PE=1 SV=1	RWR72053.1 phosducin-like protein 3 [Cinnamomum micranthum f. kanehirae]	-	-	-	-
Ccam01G000259	196.821	193.405	175.483	210.314	206.461	245.415	192.046	209.008	233.567	GWHBGBX00000001	6288489	6293275	+	799	Ccam01G000259	GO:0000028;GO:0003674;GO:0003735;GO:0005198;GO:0005575;GO:0005622;GO:0005623;GO:0005737;GO:0005829;GO:0005840;GO:0006996;GO:0008150;GO:0009987;GO:0015935;GO:0016043;GO:0022607;GO:0022613;GO:0022618;GO:0022626;GO:0022627;GO:0032991;GO:0034622;GO:0042254;GO:0042255;GO:0042274;GO:0043226;GO:0043228;GO:0043229;GO:0043232;GO:0043933;GO:0044085;GO:0044391;GO:0044422;GO:0044424;GO:0044444;GO:0044445;GO:…	K02966	3GI6B	J	sp|Q9SGA6|RS191_ARATH 40S ribosomal protein S19-1 OS=Arabidopsis thaliana OX=3702 GN=RPS19A PE=2 SV=1	RWR72055.1 40S ribosomal protein S19-3 [Cinnamomum micranthum f. kanehirae]	GO:0000028//ribosomal small subunit assembly;GO:0006996//organelle organization;GO:0008150//biological_process;GO:0009987//cellular process;GO:0016043//cellular component organization;GO:0022607//cellular component assembly;GO:0022613//ribonucleoprotein complex biogenesis;GO:0022618//ribonucleoprotein complex assembly;GO:0034622//cellular protein-containing complex assembly;GO:0042254//ribosome b…	GO:0005575//cellular_component;GO:0005622//intracellular anatomical structure;GO:0005623//obsolete cell;GO:0005737//cytoplasm;GO:0005829//cytosol;GO:0005840//ribosome;GO:0015935//small ribosomal subunit;GO:0022626//cytosolic ribosome;GO:0022627//cytosolic small ribosomal subunit;GO:0032991//protein-containing complex;GO:0043226//organelle;GO:0043228//non-membrane-bounded organelle;GO:0043229//int…	GO:0003674//molecular_function;GO:0003735//structural constituent of ribosome;GO:0005198//structural molecule activity;	ko03010(Ribosome)
Ccam01G000260	13.4247	10.7621	9.48452	3.78736	6.6682	4.5205	10.2325	11.3536	7.37192	GWHBGBX00000001	6296291	6300767	+	961	Ccam01G000260	GO:0005575;GO:0005622;GO:0005623;GO:0005737;GO:0009507;GO:0009532;GO:0009534;GO:0009536;GO:0009543;GO:0009570;GO:0009579;GO:0031976;GO:0031977;GO:0031978;GO:0031984;GO:0043226;GO:0043227;GO:0043229;GO:0043231;GO:0044422;GO:0044424;GO:0044434;GO:0044435;GO:0044436;GO:0044444;GO:0044446;GO:0044464	-	3KWI0	O	sp|O22870|FK163_ARATH Peptidyl-prolyl cis-trans isomerase FKBP16-3, chloroplastic OS=Arabidopsis thaliana OX=3702 GN=FKBP16-3 PE=1 SV=2	RWR72056.1 peptidyl-prolyl cis-trans isomerase FKBP16-3, chloroplastic [Cinnamomum micranthum f. kanehirae]	-	GO:0005575//cellular_component;GO:0005622//intracellular anatomical structure;GO:0005623//obsolete cell;GO:0005737//cytoplasm;GO:0009507//chloroplast;GO:0009532//plastid stroma;GO:0009534//chloroplast thylakoid;GO:0009536//plastid;GO:0009543//chloroplast thylakoid lumen;GO:0009570//chloroplast stroma;GO:0009579//thylakoid;GO:0031976//plastid thylakoid;GO:0031977//thylakoid lumen;GO:0031978//plast…	-	-
Ccam01G000261	23.6793	22.3093	20.8736	29.4331	29.2451	30.3633	23.8491	24.102	24.0051	GWHBGBX00000001	6307786	6328057	+	1792	Ccam01G000261	GO:0000338;GO:0005575;GO:0005622;GO:0005623;GO:0005634;GO:0005737;GO:0005829;GO:0006464;GO:0006508;GO:0006511;GO:0006807;GO:0007346;GO:0008150;GO:0008152;GO:0009056;GO:0009057;GO:0009987;GO:0010389;GO:0010564;GO:0010971;GO:0019538;GO:0019941;GO:0030163;GO:0036211;GO:0043170;GO:0043226;GO:0043227;GO:0043229;GO:0043231;GO:0043412;GO:0043632;GO:0044237;GO:0044238;GO:0044248;GO:0044257;GO:0044260;GO:…	K12177	3KXH0	OT	sp|Q8W575|CSN3_ARATH COP9 signalosome complex subunit 3 OS=Arabidopsis thaliana OX=3702 GN=CSN3 PE=1 SV=2	RWR72057.1 COP9 signalosome complex subunit 3 [Cinnamomum micranthum f. kanehirae]	GO:0000338//protein deneddylation;GO:0006464//cellular protein modification process;GO:0006508//proteolysis;GO:0006511//ubiquitin-dependent protein catabolic process;GO:0006807//nitrogen compound metabolic process;GO:0007346//regulation of mitotic cell cycle;GO:0008150//biological_process;GO:0008152//metabolic process;GO:0009056//catabolic process;GO:0009057//macromolecule catabolic process;GO:00…	GO:0005575//cellular_component;GO:0005622//intracellular anatomical structure;GO:0005623//obsolete cell;GO:0005634//nucleus;GO:0005737//cytoplasm;GO:0005829//cytosol;GO:0043226//organelle;GO:0043227//membrane-bounded organelle;GO:0043229//intracellular organelle;GO:0043231//intracellular membrane-bounded organelle;GO:0044424//obsolete intracellular part;GO:0044444//obsolete cytoplasmic part;GO:00…	-	-
Ccam01G000262	0.202652	0.143185	0.280236	0.49655	0.360494	0.154268	0.281405	0.347975	0.211536	GWHBGBX00000001	6329119	6331230	+	2112	Ccam01G000262	-	-	3GAT1	S	sp|Q9SVP7|PP307_ARATH Pentatricopeptide repeat-containing protein At4g13650 OS=Arabidopsis thaliana OX=3702 GN=PCMP-H42 PE=2 SV=2	RWR72058.1 pentatricopeptide repeat-containing-like protein [Cinnamomum micranthum f. kanehirae]	-	-	-	-
Ccam01G000263	9.51039	10.4417	8.55306	12.9979	11.8985	14.1073	11.6225	10.7265	12.0043	GWHBGBX00000001	6334588	6343783	-	1813	Ccam01G000263	GO:0005575;GO:0005622;GO:0005623;GO:0005634;GO:0005730;GO:0008150;GO:0022613;GO:0030684;GO:0030687;GO:0031974;GO:0031981;GO:0032991;GO:0042254;GO:0042273;GO:0043226;GO:0043227;GO:0043228;GO:0043229;GO:0043231;GO:0043232;GO:0043233;GO:0044085;GO:0044422;GO:0044424;GO:0044428;GO:0044446;GO:0044464;GO:0070013;GO:0071840;GO:1990904	K14841	3GFXU	S	sp|Q58D06|WDR74_BOVIN WD repeat-containing protein 74 OS=Bos taurus OX=9913 GN=WDR74 PE=2 SV=1	RWR72059.1 WD repeat-containing protein 74 isoform X1 [Cinnamomum micranthum f. kanehirae]	GO:0008150//biological_process;GO:0022613//ribonucleoprotein complex biogenesis;GO:0042254//ribosome biogenesis;GO:0042273//ribosomal large subunit biogenesis;GO:0044085//cellular component biogenesis;GO:0071840//cellular component organization or biogenesis;	GO:0005575//cellular_component;GO:0005622//intracellular anatomical structure;GO:0005623//obsolete cell;GO:0005634//nucleus;GO:0005730//nucleolus;GO:0030684//preribosome;GO:0030687//preribosome, large subunit precursor;GO:0031974//membrane-enclosed lumen;GO:0031981//nuclear lumen;GO:0032991//protein-containing complex;GO:0043226//organelle;GO:0043227//membrane-bounded organelle;GO:0043228//non-me…	-	-
Ccam01G000264	0	0	0	0	0	0.102846	0	0	0	GWHBGBX00000001	6349684	6350739	+	1056	Ccam01G000264	-	-	3KRYF	I	sp|Q84P23|4CLL9_ARATH 4-coumarate--CoA ligase-like 9 OS=Arabidopsis thaliana OX=3702 GN=4CLL9 PE=1 SV=2	RWR72060.1 4-coumarate--CoA ligase-like protein 5 isoform X2 [Cinnamomum micranthum f. kanehirae]	-	-	-	-
Ccam01G000265	47.9444	53.639	51.778	52.4237	66.5822	49.3242	46.5823	45.3216	50.1293	GWHBGBX00000001	6353892	6366046	+	3076	Ccam01G000265	GO:0003674;GO:0003824;GO:0004321;GO:0005575;GO:0005622;GO:0005623;GO:0005737;GO:0005777;GO:0006082;GO:0008150;GO:0008152;GO:0009058;GO:0009694;GO:0009695;GO:0009987;GO:0010817;GO:0016053;GO:0016408;GO:0016740;GO:0016746;GO:0016747;GO:0019752;GO:0032787;GO:0042445;GO:0042446;GO:0042579;GO:0043226;GO:0043227;GO:0043229;GO:0043231;GO:0043436;GO:0044237;GO:0044249;GO:0044281;GO:0044283;GO:0044424;GO:…	-	3G7I7	I	sp|Q84P23|4CLL9_ARATH 4-coumarate--CoA ligase-like 9 OS=Arabidopsis thaliana OX=3702 GN=4CLL9 PE=1 SV=2	RWR72061.1 AMP-dependent synthetase and ligase family protein [Cinnamomum micranthum f. kanehirae]	GO:0006082//organic acid metabolic process;GO:0008150//biological_process;GO:0008152//metabolic process;GO:0009058//biosynthetic process;GO:0009694//jasmonic acid metabolic process;GO:0009695//jasmonic acid biosynthetic process;GO:0009987//cellular process;GO:0010817//regulation of hormone levels;GO:0016053//organic acid biosynthetic process;GO:0019752//carboxylic acid metabolic process;GO:003278…	GO:0005575//cellular_component;GO:0005622//intracellular anatomical structure;GO:0005623//obsolete cell;GO:0005737//cytoplasm;GO:0005777//peroxisome;GO:0042579//microbody;GO:0043226//organelle;GO:0043227//membrane-bounded organelle;GO:0043229//intracellular organelle;GO:0043231//intracellular membrane-bounded organelle;GO:0044424//obsolete intracellular part;GO:0044444//obsolete cytoplasmic part;…	GO:0003674//molecular_function;GO:0003824//catalytic activity;GO:0004321//fatty-acyl-CoA synthase activity;GO:0016408//C-acyltransferase activity;GO:0016740//transferase activity;GO:0016746//acyltransferase activity;GO:0016747//acyltransferase activity, transferring groups other than amino-acyl groups;	-
Ccam01G000266	27.898	29.1036	29.5275	28.2199	26.4791	27.8359	29.9272	29.696	29.3752	GWHBGBX00000001	6367150	6383422	-	6781	Ccam01G000266	GO:0003674;GO:0003824;GO:0004672;GO:0004674;GO:0004693;GO:0005575;GO:0005622;GO:0005623;GO:0005634;GO:0006464;GO:0006468;GO:0006793;GO:0006796;GO:0006807;GO:0007346;GO:0008150;GO:0008152;GO:0009987;GO:0010468;GO:0016301;GO:0016310;GO:0016740;GO:0016772;GO:0016773;GO:0019222;GO:0019538;GO:0036211;GO:0043170;GO:0043226;GO:0043227;GO:0043229;GO:0043231;GO:0043412;GO:0044237;GO:0044238;GO:0044260;GO:…	K08818	3GBHU	T	sp|A2XUW1|CDKG2_ORYSI Cyclin-dependent kinase G-2 OS=Oryza sativa subsp. indica OX=39946 GN=CDKG-2 PE=3 SV=1	RWR72062.1 cyclin-dependent kinase G-2 isoform X1 [Cinnamomum micranthum f. kanehirae]	GO:0006464//cellular protein modification process;GO:0006468//protein phosphorylation;GO:0006793//phosphorus metabolic process;GO:0006796//phosphate-containing compound metabolic process;GO:0006807//nitrogen compound metabolic process;GO:0007346//regulation of mitotic cell cycle;GO:0008150//biological_process;GO:0008152//metabolic process;GO:0009987//cellular process;GO:0010468//regulation of gen…	GO:0005575//cellular_component;GO:0005622//intracellular anatomical structure;GO:0005623//obsolete cell;GO:0005634//nucleus;GO:0043226//organelle;GO:0043227//membrane-bounded organelle;GO:0043229//intracellular organelle;GO:0043231//intracellular membrane-bounded organelle;GO:0044424//obsolete intracellular part;GO:0044464//obsolete cell part;	GO:0003674//molecular_function;GO:0003824//catalytic activity;GO:0004672//protein kinase activity;GO:0004674//protein serine/threonine kinase activity;GO:0004693//cyclin-dependent protein serine/threonine kinase activity;GO:0016301//kinase activity;GO:0016740//transferase activity;GO:0016772//transferase activity, transferring phosphorus-containing groups;GO:0016773//phosphotransferase activity, …	-
Ccam01G000267	3.19574	2.8386	3.40911	4.73772	3.75606	6.1398	3.16975	3.07537	2.96141	GWHBGBX00000001	6389021	6402711	-	1875	Ccam01G000267	GO:0000151;GO:0003674;GO:0005488;GO:0005515;GO:0005575;GO:0005622;GO:0005623;GO:0005737;GO:0005768;GO:0005794;GO:0005802;GO:0006091;GO:0006508;GO:0006511;GO:0006807;GO:0008150;GO:0008152;GO:0009056;GO:0009057;GO:0009061;GO:0009987;GO:0010498;GO:0012505;GO:0015980;GO:0019005;GO:0019222;GO:0019538;GO:0019899;GO:0019941;GO:0030162;GO:0030163;GO:0031410;GO:0031461;GO:0031625;GO:0031982;GO:0031984;GO:…	-	3GESY	O	sp|Q9LK31|Y3272_ARATH Kelch repeat-containing protein At3g27220 OS=Arabidopsis thaliana OX=3702 GN=At3g27220 PE=2 SV=1	RWR72063.1 Kelch repeat type 1 [Cinnamomum micranthum f. kanehirae]	GO:0006091//generation of precursor metabolites and energy;GO:0006508//proteolysis;GO:0006511//ubiquitin-dependent protein catabolic process;GO:0006807//nitrogen compound metabolic process;GO:0008150//biological_process;GO:0008152//metabolic process;GO:0009056//catabolic process;GO:0009057//macromolecule catabolic process;GO:0009061//anaerobic respiration;GO:0009987//cellular process;GO:0010498//…	GO:0000151//ubiquitin ligase complex;GO:0005575//cellular_component;GO:0005622//intracellular anatomical structure;GO:0005623//obsolete cell;GO:0005737//cytoplasm;GO:0005768//endosome;GO:0005794//Golgi apparatus;GO:0005802//trans-Golgi network;GO:0012505//endomembrane system;GO:0019005//SCF ubiquitin ligase complex;GO:0031410//cytoplasmic vesicle;GO:0031461//cullin-RING ubiquitin ligase complex;G…	GO:0003674//molecular_function;GO:0005488//binding;GO:0005515//protein binding;GO:0019899//enzyme binding;GO:0031625//ubiquitin protein ligase binding;GO:0044389//ubiquitin-like protein ligase binding;	-
Ccam01G000268	119.265	119.941	110.137	128.833	133.247	146.878	131.737	128.135	176.199	GWHBGBX00000001	6409017	6413392	-	769	Ccam01G000268	GO:0000028;GO:0003674;GO:0003735;GO:0005198;GO:0005575;GO:0005622;GO:0005623;GO:0005737;GO:0005829;GO:0005840;GO:0006996;GO:0008150;GO:0009987;GO:0015935;GO:0016043;GO:0022607;GO:0022613;GO:0022618;GO:0022626;GO:0022627;GO:0032991;GO:0034622;GO:0042254;GO:0042255;GO:0042274;GO:0043226;GO:0043228;GO:0043229;GO:0043232;GO:0043933;GO:0044085;GO:0044391;GO:0044422;GO:0044424;GO:0044444;GO:0044445;GO:…	K02966	3GI6B	J	sp|Q9FNP8|RS193_ARATH 40S ribosomal protein S19-3 OS=Arabidopsis thaliana OX=3702 GN=RPS19C PE=2 SV=1	RWR72064.1 40S ribosomal protein S19-3 [Cinnamomum micranthum f. kanehirae]	GO:0000028//ribosomal small subunit assembly;GO:0006996//organelle organization;GO:0008150//biological_process;GO:0009987//cellular process;GO:0016043//cellular component organization;GO:0022607//cellular component assembly;GO:0022613//ribonucleoprotein complex biogenesis;GO:0022618//ribonucleoprotein complex assembly;GO:0034622//cellular protein-containing complex assembly;GO:0042254//ribosome b…	GO:0005575//cellular_component;GO:0005622//intracellular anatomical structure;GO:0005623//obsolete cell;GO:0005737//cytoplasm;GO:0005829//cytosol;GO:0005840//ribosome;GO:0015935//small ribosomal subunit;GO:0022626//cytosolic ribosome;GO:0022627//cytosolic small ribosomal subunit;GO:0032991//protein-containing complex;GO:0043226//organelle;GO:0043228//non-membrane-bounded organelle;GO:0043229//int…	GO:0003674//molecular_function;GO:0003735//structural constituent of ribosome;GO:0005198//structural molecule activity;	ko03010(Ribosome)
Ccam01G000269	0	0	0.0220678	1.17306	0.378505	1.61976	0.100727	0.126471	0.309361	GWHBGBX00000001	6415939	6421715	-	2682	Ccam01G000269	-	-	3GDFJ	S	-	RWR72065.1 Remorin family protein [Cinnamomum micranthum f. kanehirae]	-	-	-	-
Ccam01G000270	1.4452	0.879731	1.0223	0.61689	0.692149	0.691122	0.933242	1.79876	1.27647	GWHBGBX00000001	6428395	6434990	-	1100	Ccam01G000270	-	K09775	3GHZD	S	sp|O32107|YUID_BACSU Uncharacterized membrane protein YuiD OS=Bacillus subtilis (strain 168) OX=224308 GN=yuiD PE=4 SV=1	RWR72066.1 putative membrane protein YuiD [Cinnamomum micranthum f. kanehirae]	-	-	-	-
Ccam01G000271	0.970524	0.960024	0.894722	2.33141	2.01419	2.62688	1.10265	1.45284	1.68845	GWHBGBX00000001	6436647	6438008	+	1323	Ccam01G000271	-	-	3GNDQ	S	sp|Q0WQW5|PPR85_ARATH Pentatricopeptide repeat-containing protein At1g59720, chloroplastic/mitochondrial OS=Arabidopsis thaliana OX=3702 GN=PCMP-H51 PE=1 SV=2	RZR93896.1 hypothetical protein BHM03_00022477 [Ensete ventricosum]	-	-	-	-
Ccam01G000272	5.48644	5.76627	5.33371	6.26315	5.59501	5.63922	5.80943	6.08946	5.81336	GWHBGBX00000001	6438474	6453405	-	5171	Ccam01G000272	-	-	3G797	S	-	RWR72068.1 microtubule-associated protein futsch [Cinnamomum micranthum f. kanehirae]	-	-	-	-
Ccam01G000273	17.1742	13.8868	23.2467	22.0729	21.0011	25.3158	16.2467	11.7941	19.638	GWHBGBX00000001	6487016	6487873	+	858	Ccam01G000273	-	-	3GEQP	-	-	RWR72069.1 hypothetical protein CKAN_00026100 [Cinnamomum micranthum f. kanehirae]	-	-	-	-
Ccam01G000274	13.0976	14.4572	14.0267	13.8439	14.0226	13.4971	11.5004	11.8793	11.5017	GWHBGBX00000001	6519219	6538453	+	2941	Ccam01G000274	GO:0001101;GO:0005575;GO:0005622;GO:0005623;GO:0005634;GO:0006355;GO:0006950;GO:0006970;GO:0007154;GO:0008150;GO:0009266;GO:0009267;GO:0009409;GO:0009605;GO:0009628;GO:0009651;GO:0009719;GO:0009725;GO:0009737;GO:0009889;GO:0009890;GO:0009892;GO:0009987;GO:0009991;GO:0010033;GO:0010468;GO:0010556;GO:0010558;GO:0010605;GO:0010629;GO:0019219;GO:0019222;GO:0031323;GO:0031324;GO:0031326;GO:0031327;GO:…	-	3G76T	K	sp|Q9LK27|GTE8_ARATH Transcription factor GTE8 OS=Arabidopsis thaliana OX=3702 GN=GTE8 PE=2 SV=2	XP_010248883.1 PREDICTED: transcription factor GTE10-like [Nelumbo nucifera]	GO:0001101//response to acid chemical;GO:0006355//regulation of transcription, DNA-templated;GO:0006950//response to stress;GO:0006970//response to osmotic stress;GO:0007154//cell communication;GO:0008150//biological_process;GO:0009266//response to temperature stimulus;GO:0009267//cellular response to starvation;GO:0009409//response to cold;GO:0009605//response to external stimulus;GO:0009628//re…	GO:0005575//cellular_component;GO:0005622//intracellular anatomical structure;GO:0005623//obsolete cell;GO:0005634//nucleus;GO:0043226//organelle;GO:0043227//membrane-bounded organelle;GO:0043229//intracellular organelle;GO:0043231//intracellular membrane-bounded organelle;GO:0044424//obsolete intracellular part;GO:0044464//obsolete cell part;	-	-
Ccam01G000275	13.2331	11.4915	15.1347	10.6193	7.25108	10.5114	12.89	11.5488	10.8044	GWHBGBX00000001	6542014	6550412	+	1400	Ccam01G000275	-	K00059	3GAYA	Q	sp|P28643|FABG_CUPLA 3-oxoacyl-[acyl-carrier-protein] reductase, chloroplastic OS=Cuphea lanceolata OX=3930 GN=CLKR27 PE=2 SV=1	RWR72070.1 3-oxoacyl-acyl-carrier-protein reductase 4 [Cinnamomum micranthum f. kanehirae]	-	-	-	ko00780(Biotin metabolism);ko00061(Fatty acid biosynthesis)
Ccam01G000276	22.6523	24.8845	23.587	30.3437	29.1247	31.1388	29.8859	25.5335	26.7776	GWHBGBX00000001	6551968	6568631	-	2710	Ccam01G000276	GO:0000229;GO:0005575;GO:0005622;GO:0005623;GO:0005694;GO:0005737;GO:0005829;GO:0009295;GO:0009507;GO:0009508;GO:0009532;GO:0009536;GO:0009570;GO:0042646;GO:0043226;GO:0043227;GO:0043228;GO:0043229;GO:0043231;GO:0043232;GO:0044422;GO:0044424;GO:0044434;GO:0044435;GO:0044444;GO:0044446;GO:0044464	-	3G71Y	S	sp|F4JF21|PTA10_ARATH Protein PLASTID TRANSCRIPTIONALLY ACTIVE 10 OS=Arabidopsis thaliana OX=3702 GN=PTAC10 PE=1 SV=1	RWR72071.1 protein PLASTID TRANSCRIPTIONALLY ACTIVE 10 isoform X1 [Cinnamomum micranthum f. kanehirae]	-	GO:0000229//obsolete cytoplasmic chromosome;GO:0005575//cellular_component;GO:0005622//intracellular anatomical structure;GO:0005623//obsolete cell;GO:0005694//chromosome;GO:0005737//cytoplasm;GO:0005829//cytosol;GO:0009295//nucleoid;GO:0009507//chloroplast;GO:0009508//plastid chromosome;GO:0009532//plastid stroma;GO:0009536//plastid;GO:0009570//chloroplast stroma;GO:0042646//plastid nucleoid;GO:…	-	-
Ccam01G000277	0.0773962	0	0	0	0.0803126	0	0.0341961	0	0	GWHBGBX00000001	6575784	6583452	+	1580	Ccam01G000277	GO:0001504;GO:0001505;GO:0003333;GO:0003674;GO:0005215;GO:0005310;GO:0005313;GO:0005326;GO:0005342;GO:0005575;GO:0005623;GO:0005886;GO:0006810;GO:0006811;GO:0006812;GO:0006820;GO:0006835;GO:0006836;GO:0006855;GO:0006865;GO:0008150;GO:0008324;GO:0008509;GO:0008514;GO:0009628;GO:0015075;GO:0015171;GO:0015172;GO:0015175;GO:0015179;GO:0015180;GO:0015183;GO:0015238;GO:0015318;GO:0015556;GO:0015711;GO:…	-	3G766	E	sp|Q9FKS8|LHT1_ARATH Lysine histidine transporter 1 OS=Arabidopsis thaliana OX=3702 GN=LHT1 PE=1 SV=1	RWR72072.1 lysine histidine transporter 1-like protein [Cinnamomum micranthum f. kanehirae]	GO:0001504//neurotransmitter uptake;GO:0001505//regulation of neurotransmitter levels;GO:0003333//amino acid transmembrane transport;GO:0006810//transport;GO:0006811//ion transport;GO:0006812//cation transport;GO:0006820//anion transport;GO:0006835//dicarboxylic acid transport;GO:0006836//neurotransmitter transport;GO:0006855//xenobiotic transmembrane transport;GO:0006865//amino acid transport;GO…	GO:0005575//cellular_component;GO:0005623//obsolete cell;GO:0005886//plasma membrane;GO:0016020//membrane;GO:0044464//obsolete cell part;GO:0071944//cell periphery;	GO:0003674//molecular_function;GO:0005215//transporter activity;GO:0005310//dicarboxylic acid transmembrane transporter activity;GO:0005313//L-glutamate transmembrane transporter activity;GO:0005326//neurotransmitter transmembrane transporter activity;GO:0005342//organic acid transmembrane transporter activity;GO:0008324//cation transmembrane transporter activity;GO:0008509//anion transmembrane t…	-
Ccam01G000278	12.9561	13.9075	12.3831	7.05135	8.27016	6.78781	8.77623	9.3717	10.623	GWHBGBX00000001	6592270	6595316	-	1496	Ccam01G000278	-	-	-	-	-	-	-	-	-	-
Ccam01G000279	34.0969	29.5791	34.5805	20.3016	23.5065	15.9439	26.2321	27.6478	19.0791	GWHBGBX00000001	6598501	6604560	-	3382	Ccam01G000279	-	-	3G82Z	IQ	-	RWR72074.1 Ankyrin repeat [Cinnamomum micranthum f. kanehirae]	-	-	-	-
Ccam01G000280	363.561	342.823	344.638	457.401	412.765	491.141	342.252	334.733	317.447	GWHBGBX00000001	6613639	6627890	-	2559	Ccam01G000280	GO:0000003;GO:0000302;GO:0003006;GO:0003674;GO:0003824;GO:0004365;GO:0005488;GO:0005507;GO:0005575;GO:0005576;GO:0005618;GO:0005622;GO:0005623;GO:0005634;GO:0005730;GO:0005737;GO:0005739;GO:0005740;GO:0005773;GO:0005774;GO:0005777;GO:0005829;GO:0005886;GO:0005911;GO:0005975;GO:0005996;GO:0006006;GO:0006082;GO:0006090;GO:0006091;GO:0006094;GO:0006096;GO:0006139;GO:0006163;GO:0006164;GO:0006165;GO:…	K00134	3GAGX	G	sp|P26518|G3PC_MAGLI Glyceraldehyde-3-phosphate dehydrogenase, cytosolic OS=Magnolia liliiflora OX=3403 GN=GAPC PE=2 SV=1	RWR72075.1 glyceraldehyde-3-phosphate dehydrogenase, cytosolic [Cinnamomum micranthum f. kanehirae]	GO:0000003//reproduction;GO:0000302//response to reactive oxygen species;GO:0003006//developmental process involved in reproduction;GO:0005975//carbohydrate metabolic process;GO:0005996//monosaccharide metabolic process;GO:0006006//glucose metabolic process;GO:0006082//organic acid metabolic process;GO:0006090//pyruvate metabolic process;GO:0006091//generation of precursor metabolites and energy;…	GO:0005575//cellular_component;GO:0005576//extracellular region;GO:0005618//cell wall;GO:0005622//intracellular anatomical structure;GO:0005623//obsolete cell;GO:0005634//nucleus;GO:0005730//nucleolus;GO:0005737//cytoplasm;GO:0005739//mitochondrion;GO:0005740//mitochondrial envelope;GO:0005773//vacuole;GO:0005774//vacuolar membrane;GO:0005777//peroxisome;GO:0005829//cytosol;GO:0005886//plasma mem…	GO:0003674//molecular_function;GO:0003824//catalytic activity;GO:0004365//glyceraldehyde-3-phosphate dehydrogenase (NAD+) (phosphorylating) activity;GO:0005488//binding;GO:0005507//copper ion binding;GO:0008270//zinc ion binding;GO:0008886//glyceraldehyde-3-phosphate dehydrogenase (NADP+) (non-phosphorylating) activity;GO:0016491//oxidoreductase activity;GO:0016620//oxidoreductase activity, actin…	ko00710(Carbon fixation in photosynthetic organisms);ko00010(Glycolysis / Gluconeogenesis)
Ccam01G000281	14.3976	12.3406	11.862	5.60596	7.16785	3.11393	83.2012	79.656	75.2288	GWHBGBX00000001	6631483	6642460	-	5249	Ccam01G000281	GO:0000325;GO:0003674;GO:0003824;GO:0005215;GO:0005575;GO:0005576;GO:0005622;GO:0005623;GO:0005737;GO:0005773;GO:0005774;GO:0005911;GO:0006810;GO:0008150;GO:0009506;GO:0010290;GO:0015399;GO:0015405;GO:0015431;GO:0016020;GO:0016462;GO:0016787;GO:0016817;GO:0016818;GO:0016887;GO:0017111;GO:0022804;GO:0022857;GO:0030054;GO:0031090;GO:0042623;GO:0042626;GO:0043226;GO:0043227;GO:0043229;GO:0043231;GO:…	-	3G9WI	Q	sp|Q9LK64|AB3C_ARATH ABC transporter C family member 3 OS=Arabidopsis thaliana OX=3702 GN=ABCC3 PE=1 SV=1	RWR72077.1 ABC transporter [Cinnamomum micranthum f. kanehirae]	GO:0006810//transport;GO:0008150//biological_process;GO:0051179//localization;GO:0051234//establishment of localization;GO:0055085//transmembrane transport;	GO:0000325//plant-type vacuole;GO:0005575//cellular_component;GO:0005576//extracellular region;GO:0005622//intracellular anatomical structure;GO:0005623//obsolete cell;GO:0005737//cytoplasm;GO:0005773//vacuole;GO:0005774//vacuolar membrane;GO:0005911//cell-cell junction;GO:0009506//plasmodesma;GO:0016020//membrane;GO:0030054//cell junction;GO:0031090//organelle membrane;GO:0043226//organelle;GO:0…	GO:0003674//molecular_function;GO:0003824//catalytic activity;GO:0005215//transporter activity;GO:0010290//chlorophyll catabolite transmembrane transporter activity;GO:0015399//primary active transmembrane transporter activity;GO:0015431//ABC-type glutathione S-conjugate transporter activity;GO:0016462//pyrophosphatase activity;GO:0016787//hydrolase activity;GO:0016817//hydrolase activity, acting…	-
Ccam01G000282	0.532942	0.790765	0.633129	1.41758	1.25687	1.54904	0.877664	0.806327	0.783886	GWHBGBX00000001	6654959	6661869	+	2524	Ccam01G000282	GO:0003674;GO:0003676;GO:0003723;GO:0003824;GO:0004518;GO:0004519;GO:0005488;GO:0005575;GO:0005622;GO:0005623;GO:0006139;GO:0006725;GO:0006807;GO:0008150;GO:0008152;GO:0009451;GO:0009987;GO:0016070;GO:0016787;GO:0016788;GO:0034641;GO:0043170;GO:0043226;GO:0043227;GO:0043229;GO:0043231;GO:0043412;GO:0044237;GO:0044238;GO:0044424;GO:0044464;GO:0046483;GO:0071704;GO:0090304;GO:0090305;GO:0097159;GO:…	-	3GHCW	L	sp|Q9FI49|PP428_ARATH Pentatricopeptide repeat-containing protein At5g50990 OS=Arabidopsis thaliana OX=3702 GN=PCMP-H59 PE=2 SV=2	PIA62405.1 hypothetical protein AQUCO_00200422v1 [Aquilegia coerulea]	GO:0006139//nucleobase-containing compound metabolic process;GO:0006725//cellular aromatic compound metabolic process;GO:0006807//nitrogen compound metabolic process;GO:0008150//biological_process;GO:0008152//metabolic process;GO:0009451//RNA modification;GO:0009987//cellular process;GO:0016070//RNA metabolic process;GO:0034641//cellular nitrogen compound metabolic process;GO:0043170//macromolecu…	GO:0005575//cellular_component;GO:0005622//intracellular anatomical structure;GO:0005623//obsolete cell;GO:0043226//organelle;GO:0043227//membrane-bounded organelle;GO:0043229//intracellular organelle;GO:0043231//intracellular membrane-bounded organelle;GO:0044424//obsolete intracellular part;GO:0044464//obsolete cell part;	GO:0003674//molecular_function;GO:0003676//nucleic acid binding;GO:0003723//RNA binding;GO:0003824//catalytic activity;GO:0004518//nuclease activity;GO:0004519//endonuclease activity;GO:0005488//binding;GO:0016787//hydrolase activity;GO:0016788//hydrolase activity, acting on ester bonds;GO:0097159//organic cyclic compound binding;GO:1901363//heterocyclic compound binding;	-
Ccam01G000283	28.3517	23.523	25.8699	16.4534	19.2941	13.9367	31.7731	31.7005	34.7795	GWHBGBX00000001	6665046	6668360	+	1391	Ccam01G000283	-	-	3KXNK	S	-	RWR72078.1 YqaJ viral recombinase [Cinnamomum micranthum f. kanehirae]	-	-	-	-
Ccam01G000284	0	0.0931632	0	0	0.0195462	0	0	0	0	GWHBGBX00000001	6671512	6675021	-	3246	Ccam01G000284	-	-	3G8IW	T	sp|Q8VZG8|MIK2_ARATH MDIS1-interacting receptor like kinase 2 OS=Arabidopsis thaliana OX=3702 GN=MIK2 PE=1 SV=3	RWR72079.1 putative LRR receptor-like serine/threonine-protein kinase [Cinnamomum micranthum f. kanehirae]	-	-	-	-
Ccam01G000285	9.70146	10.6461	8.27994	12.6175	12.2692	12.9241	9.52961	8.52943	9.79901	GWHBGBX00000001	6679866	6731070	-	5647	Ccam01G000285	GO:0003674;GO:0003824;GO:0004345;GO:0005575;GO:0005622;GO:0005623;GO:0005737;GO:0005829;GO:0005975;GO:0005996;GO:0006006;GO:0006081;GO:0006098;GO:0006139;GO:0006725;GO:0006732;GO:0006733;GO:0006739;GO:0006753;GO:0006793;GO:0006796;GO:0006807;GO:0008150;GO:0008152;GO:0009051;GO:0009117;GO:0009987;GO:0016491;GO:0016614;GO:0016616;GO:0019318;GO:0019362;GO:0019637;GO:0019682;GO:0019693;GO:0034641;GO:…	K00036	3GBQX	G	sp|P37830|G6PD_SOLTU Glucose-6-phosphate 1-dehydrogenase, cytoplasmic isoform OS=Solanum tuberosum OX=4113 GN=G6PDH PE=1 SV=1	RWR72080.1 glucose-6-phosphate 1-dehydrogenase, cytoplasmic isoform [Cinnamomum micranthum f. kanehirae]	GO:0005975//carbohydrate metabolic process;GO:0005996//monosaccharide metabolic process;GO:0006006//glucose metabolic process;GO:0006081//cellular aldehyde metabolic process;GO:0006098//pentose-phosphate shunt;GO:0006139//nucleobase-containing compound metabolic process;GO:0006725//cellular aromatic compound metabolic process;GO:0006732//obsolete coenzyme metabolic process;GO:0006733//obsolete ox…	GO:0005575//cellular_component;GO:0005622//intracellular anatomical structure;GO:0005623//obsolete cell;GO:0005737//cytoplasm;GO:0005829//cytosol;GO:0044424//obsolete intracellular part;GO:0044444//obsolete cytoplasmic part;GO:0044464//obsolete cell part;	GO:0003674//molecular_function;GO:0003824//catalytic activity;GO:0004345//glucose-6-phosphate dehydrogenase activity;GO:0016491//oxidoreductase activity;GO:0016614//oxidoreductase activity, acting on CH-OH group of donors;GO:0016616//oxidoreductase activity, acting on the CH-OH group of donors, NAD or NADP as acceptor;	ko00480(Glutathione metabolism);ko00030(Pentose phosphate pathway)
Ccam01G000286	25.3425	25.4051	25.0021	26.5503	21.6033	22.7664	30.0452	29.3681	26.9105	GWHBGBX00000001	6757245	6767873	-	1257	Ccam01G000286	GO:0003674;GO:0005488;GO:0005515;GO:0005575;GO:0005622;GO:0005623;GO:0005634;GO:0005654;GO:0005886;GO:0008150;GO:0009893;GO:0009987;GO:0010604;GO:0016020;GO:0016043;GO:0019222;GO:0019899;GO:0022411;GO:0031323;GO:0031325;GO:0031399;GO:0031401;GO:0031974;GO:0031981;GO:0032268;GO:0032270;GO:0032501;GO:0032502;GO:0032984;GO:0035265;GO:0040007;GO:0043226;GO:0043227;GO:0043229;GO:0043231;GO:0043233;GO:…	K15627	3G7FN	O	sp|Q9LK22|PUX1_ARATH Plant UBX domain-containing protein 1 OS=Arabidopsis thaliana OX=3702 GN=PUX1 PE=1 SV=1	RWR72081.1 plant UBX domain-containing protein 1 isoform X1 [Cinnamomum micranthum f. kanehirae]	GO:0008150//biological_process;GO:0009893//positive regulation of metabolic process;GO:0009987//cellular process;GO:0010604//positive regulation of macromolecule metabolic process;GO:0016043//cellular component organization;GO:0019222//regulation of metabolic process;GO:0022411//cellular component disassembly;GO:0031323//regulation of cellular metabolic process;GO:0031325//positive regulation of …	GO:0005575//cellular_component;GO:0005622//intracellular anatomical structure;GO:0005623//obsolete cell;GO:0005634//nucleus;GO:0005654//nucleoplasm;GO:0005886//plasma membrane;GO:0016020//membrane;GO:0031974//membrane-enclosed lumen;GO:0031981//nuclear lumen;GO:0043226//organelle;GO:0043227//membrane-bounded organelle;GO:0043229//intracellular organelle;GO:0043231//intracellular membrane-bounded …	GO:0003674//molecular_function;GO:0005488//binding;GO:0005515//protein binding;GO:0019899//enzyme binding;GO:0051117//ATPase binding;	-
Ccam01G000287	0	0.0335449	0.0656527	0	0	0	0	0	0	GWHBGBX00000001	6778105	6785972	-	1803	Ccam01G000287	GO:0003674;GO:0003824;GO:0005575;GO:0005622;GO:0005623;GO:0006139;GO:0006163;GO:0006637;GO:0006725;GO:0006732;GO:0006753;GO:0006790;GO:0006793;GO:0006796;GO:0006807;GO:0007275;GO:0008150;GO:0008152;GO:0009058;GO:0009117;GO:0009150;GO:0009259;GO:0009555;GO:0009653;GO:0009698;GO:0009699;GO:0009987;GO:0010208;GO:0010345;GO:0010584;GO:0010927;GO:0016043;GO:0016491;GO:0016620;GO:0016627;GO:0016628;GO:…	K13356	3G9S1	I	sp|Q08891|FACR2_ARATH Fatty acyl-CoA reductase 2, chloroplastic OS=Arabidopsis thaliana OX=3702 GN=FAR2 PE=1 SV=2	RWR72082.1 Male sterility [Cinnamomum micranthum f. kanehirae]	GO:0006139//nucleobase-containing compound metabolic process;GO:0006163//purine nucleotide metabolic process;GO:0006637//acyl-CoA metabolic process;GO:0006725//cellular aromatic compound metabolic process;GO:0006732//obsolete coenzyme metabolic process;GO:0006753//nucleoside phosphate metabolic process;GO:0006790//sulfur compound metabolic process;GO:0006793//phosphorus metabolic process;GO:00067…	GO:0005575//cellular_component;GO:0005622//intracellular anatomical structure;GO:0005623//obsolete cell;GO:0043226//organelle;GO:0043227//membrane-bounded organelle;GO:0043229//intracellular organelle;GO:0043231//intracellular membrane-bounded organelle;GO:0044424//obsolete intracellular part;GO:0044464//obsolete cell part;	GO:0003674//molecular_function;GO:0003824//catalytic activity;GO:0016491//oxidoreductase activity;GO:0016620//oxidoreductase activity, acting on the aldehyde or oxo group of donors, NAD or NADP as acceptor;GO:0016627//oxidoreductase activity, acting on the CH-CH group of donors;GO:0016628//oxidoreductase activity, acting on the CH-CH group of donors, NAD or NADP as acceptor;GO:0016903//oxidoreduc…	ko04146(Peroxisome);ko00073(Cutin, suberine and wax biosynthesis)
Ccam01G000289	10.8334	9.89751	11.5024	12.2126	11.0576	13.1392	9.96489	8.71833	9.37991	GWHBGBX00000001	6806462	6844756	+	4137	Ccam01G000289	GO:0003674;GO:0003824;GO:0004175;GO:0004222;GO:0005488;GO:0005575;GO:0005622;GO:0005623;GO:0005737;GO:0005739;GO:0005740;GO:0005758;GO:0005829;GO:0005886;GO:0006109;GO:0006111;GO:0006508;GO:0006518;GO:0006807;GO:0008150;GO:0008152;GO:0008233;GO:0008237;GO:0009889;GO:0009987;GO:0010675;GO:0010830;GO:0010906;GO:0016020;GO:0016202;GO:0016787;GO:0019222;GO:0019538;GO:0031323;GO:0031967;GO:0031970;GO:…	K01392	3G7DN	O	sp|F4HTQ1|MPRO1_ARATH Probable thimet oligopeptidase OS=Arabidopsis thaliana OX=3702 GN=At1g67690 PE=3 SV=1	RWR72083.1 putative thimet oligopeptidase isoform X2 [Cinnamomum micranthum f. kanehirae]	GO:0006109//regulation of carbohydrate metabolic process;GO:0006111//regulation of gluconeogenesis;GO:0006508//proteolysis;GO:0006518//peptide metabolic process;GO:0006807//nitrogen compound metabolic process;GO:0008150//biological_process;GO:0008152//metabolic process;GO:0009889//regulation of biosynthetic process;GO:0009987//cellular process;GO:0010675//regulation of cellular carbohydrate metab…	GO:0005575//cellular_component;GO:0005622//intracellular anatomical structure;GO:0005623//obsolete cell;GO:0005737//cytoplasm;GO:0005739//mitochondrion;GO:0005740//mitochondrial envelope;GO:0005758//mitochondrial intermembrane space;GO:0005829//cytosol;GO:0005886//plasma membrane;GO:0016020//membrane;GO:0031967//organelle envelope;GO:0031970//organelle envelope lumen;GO:0031974//membrane-enclosed…	GO:0003674//molecular_function;GO:0003824//catalytic activity;GO:0004175//endopeptidase activity;GO:0004222//metalloendopeptidase activity;GO:0005488//binding;GO:0008233//peptidase activity;GO:0008237//metallopeptidase activity;GO:0016787//hydrolase activity;GO:0033218//amide binding;GO:0042277//peptide binding;GO:0070012//oligopeptidase activity;GO:0140096//catalytic activity, acting on a protei…	-
Ccam01G000290	7.98493	9.40725	8.51095	10.1834	11.8236	13.1473	7.96771	8.37826	9.97389	GWHBGBX00000001	6853861	6865501	+	1363	Ccam01G000290	-	-	3GEM0	V	sp|Q9LK21|CXE11_ARATH Probable carboxylesterase 11 OS=Arabidopsis thaliana OX=3702 GN=CXE11 PE=2 SV=1	RWR72084.1 Alpha/beta hydrolase fold-3 [Cinnamomum micranthum f. kanehirae]	-	-	-	-
Ccam01G000291	0	0	0	0	0	0	0.0425432	0	0	GWHBGBX00000001	6909780	6912084	-	1270	Ccam01G000291	-	-	3GG6G	O	sp|Q7T308|RN168_DANRE E3 ubiquitin-protein ligase rnf168 OS=Danio rerio OX=7955 GN=rnf168 PE=2 SV=1	RWR72086.1 glycosyltransferase family 92 protein [Cinnamomum micranthum f. kanehirae]	-	-	-	-
Ccam01G000294	11.6164	10.0932	12.2069	9.05406	10.2351	7.9467	7.37506	6.28945	6.63634	GWHBGBX00000001	6935186	6938049	+	2337	Ccam01G000294	-	-	3G77C	O	sp|B9SLR1|Y231_RICCO Glycosyltransferase family 92 protein RCOM_0530710 OS=Ricinus communis OX=3988 GN=RCOM_0530710 PE=3 SV=1	RWR72088.1 glycosyltransferase family 92 protein [Cinnamomum micranthum f. kanehirae]	-	-	-	-
Ccam01G000295	5.95738	5.0018	4.50083	3.92886	5.09626	3.381	3.56946	2.63317	4.55016	GWHBGBX00000001	6949441	6955166	-	2104	Ccam01G000295	GO:0003674;GO:0003824;GO:0004497;GO:0005575;GO:0005622;GO:0005623;GO:0005737;GO:0005783;GO:0005789;GO:0008150;GO:0008152;GO:0009058;GO:0012505;GO:0016020;GO:0016491;GO:0016705;GO:0016709;GO:0019748;GO:0031090;GO:0031984;GO:0042175;GO:0043226;GO:0043227;GO:0043229;GO:0043231;GO:0044422;GO:0044424;GO:0044425;GO:0044432;GO:0044444;GO:0044446;GO:0044464;GO:0044550;GO:0055114;GO:0098827	-	3GDBY	Q	sp|Q2QUC5|C71P1_ORYSJ Tryptamine 5-hydroxylase OS=Oryza sativa subsp. japonica OX=39947 GN=CYP71P1 PE=1 SV=1	RWR72089.1 cytochrome P450 71A1-like protein [Cinnamomum micranthum f. kanehirae]	GO:0008150//biological_process;GO:0008152//metabolic process;GO:0009058//biosynthetic process;GO:0019748//secondary metabolic process;GO:0044550//secondary metabolite biosynthetic process;GO:0055114//obsolete oxidation-reduction process;	GO:0005575//cellular_component;GO:0005622//intracellular anatomical structure;GO:0005623//obsolete cell;GO:0005737//cytoplasm;GO:0005783//endoplasmic reticulum;GO:0005789//endoplasmic reticulum membrane;GO:0012505//endomembrane system;GO:0016020//membrane;GO:0031090//organelle membrane;GO:0031984//organelle subcompartment;GO:0042175//nuclear outer membrane-endoplasmic reticulum membrane network;G…	GO:0003674//molecular_function;GO:0003824//catalytic activity;GO:0004497//monooxygenase activity;GO:0016491//oxidoreductase activity;GO:0016705//oxidoreductase activity, acting on paired donors, with incorporation or reduction of molecular oxygen;GO:0016709//oxidoreductase activity, acting on paired donors, with incorporation or reduction of molecular oxygen, NAD(P)H as one donor, and incorporati…	-
Ccam01G000296	0	0	0	0	0	0	0	0.0556422	0.125637	GWHBGBX00000001	6967507	6969700	+	1016	Ccam01G000296	-	K09422	3G83I	K	sp|Q9C7U7|MYB20_ARATH Transcription factor MYB20 OS=Arabidopsis thaliana OX=3702 GN=MYB20 PE=2 SV=1	RWR72090.1 protein ODORANT1 [Cinnamomum micranthum f. kanehirae]	-	-	-	-
Ccam01G000297	0.453284	0.4982	0.585033	1.11792	0.836204	1.34191	0.71209	1.07104	0.841167	GWHBGBX00000001	6971393	6975984	-	1214	Ccam01G000297	-	-	4JPP7	S	sp|P82024|RR21_SPIOL 30S ribosomal protein S21, chloroplastic OS=Spinacia oleracea OX=3562 GN=rps21 PE=1 SV=2	RWR72091.1 30S ribosomal protein S21, chloroplastic [Cinnamomum micranthum f. kanehirae]	-	-	-	-
Ccam01G000298	3.13978	3.05132	2.55939	12.7268	6.97345	21.8188	4.13742	4.83837	5.97986	GWHBGBX00000001	6986196	6987644	+	1110	Ccam01G000298	-	K13993	4JEXX	O	sp|P09887|HS22C_SOYBN Small heat shock protein, chloroplastic (Fragment) OS=Glycine max OX=3847 GN=HSP22 PE=2 SV=1	RWR72093.1 Alpha crystallin/Hsp20 domain-containing protein [Cinnamomum micranthum f. kanehirae]	-	-	-	ko04141(Protein processing in endoplasmic reticulum)
Ccam01G000299	1.29501	1.6775	1.07448	3.60864	2.59163	2.65625	1.90726	1.48245	1.38397	GWHBGBX00000001	6989441	6991423	+	1983	Ccam01G000299	GO:0003674;GO:0003676;GO:0003723;GO:0003824;GO:0004518;GO:0004519;GO:0005488;GO:0005575;GO:0005622;GO:0005623;GO:0006139;GO:0006725;GO:0006807;GO:0008150;GO:0008152;GO:0009451;GO:0009987;GO:0016070;GO:0016787;GO:0016788;GO:0034641;GO:0043170;GO:0043226;GO:0043227;GO:0043229;GO:0043231;GO:0043412;GO:0044237;GO:0044238;GO:0044424;GO:0044464;GO:0046483;GO:0071704;GO:0090304;GO:0090305;GO:0097159;GO:…	-	3GBJA	S	sp|Q9LIQ7|PP252_ARATH Pentatricopeptide repeat-containing protein At3g24000, mitochondrial OS=Arabidopsis thaliana OX=3702 GN=PCMP-H87 PE=3 SV=1	XP_010270910.1 PREDICTED: pentatricopeptide repeat-containing protein At3g24000, mitochondrial [Nelumbo nucifera]	GO:0006139//nucleobase-containing compound metabolic process;GO:0006725//cellular aromatic compound metabolic process;GO:0006807//nitrogen compound metabolic process;GO:0008150//biological_process;GO:0008152//metabolic process;GO:0009451//RNA modification;GO:0009987//cellular process;GO:0016070//RNA metabolic process;GO:0034641//cellular nitrogen compound metabolic process;GO:0043170//macromolecu…	GO:0005575//cellular_component;GO:0005622//intracellular anatomical structure;GO:0005623//obsolete cell;GO:0043226//organelle;GO:0043227//membrane-bounded organelle;GO:0043229//intracellular organelle;GO:0043231//intracellular membrane-bounded organelle;GO:0044424//obsolete intracellular part;GO:0044464//obsolete cell part;	GO:0003674//molecular_function;GO:0003676//nucleic acid binding;GO:0003723//RNA binding;GO:0003824//catalytic activity;GO:0004518//nuclease activity;GO:0004519//endonuclease activity;GO:0005488//binding;GO:0016787//hydrolase activity;GO:0016788//hydrolase activity, acting on ester bonds;GO:0097159//organic cyclic compound binding;GO:1901363//heterocyclic compound binding;	-
Ccam01G000303	0.127381	0	0.123304	0.514075	0.660906	0.452521	0.112562	0	0	GWHBGBX00000001	7024132	7024799	-	480	Ccam01G000303	GO:0000166;GO:0000228;GO:0000785;GO:0000790;GO:0000792;GO:0003674;GO:0003676;GO:0003677;GO:0003682;GO:0003690;GO:0003824;GO:0004842;GO:0005488;GO:0005515;GO:0005575;GO:0005622;GO:0005623;GO:0005634;GO:0005694;GO:0005720;GO:0005737;GO:0006139;GO:0006259;GO:0006304;GO:0006305;GO:0006306;GO:0006323;GO:0006325;GO:0006333;GO:0006338;GO:0006355;GO:0006464;GO:0006725;GO:0006807;GO:0006996;GO:0008150;GO:…	K10638	4JDAC	K	sp|Q8VYZ0|ORTH2_ARATH E3 ubiquitin-protein ligase ORTHRUS 2 OS=Arabidopsis thaliana OX=3702 GN=ORTH2 PE=1 SV=1	XP_039123784.1 E3 ubiquitin-protein ligase ORTHRUS 2-like isoform X1 [Dioscorea cayenensis subsp. rotundata]	GO:0006139//nucleobase-containing compound metabolic process;GO:0006259//DNA metabolic process;GO:0006304//DNA modification;GO:0006305//DNA alkylation;GO:0006306//DNA methylation;GO:0006323//DNA packaging;GO:0006325//chromatin organization;GO:0006333//chromatin assembly or disassembly;GO:0006338//chromatin remodeling;GO:0006355//regulation of transcription, DNA-templated;GO:0006464//cellular prot…	GO:0000228//nuclear chromosome;GO:0000785//chromatin;GO:0000792//heterochromatin;GO:0005575//cellular_component;GO:0005622//intracellular anatomical structure;GO:0005623//obsolete cell;GO:0005634//nucleus;GO:0005694//chromosome;GO:0005737//cytoplasm;GO:0010369//chromocenter;GO:0031974//membrane-enclosed lumen;GO:0031981//nuclear lumen;GO:0043226//organelle;GO:0043227//membrane-bounded organelle;G…	GO:0000166//nucleotide binding;GO:0003674//molecular_function;GO:0003676//nucleic acid binding;GO:0003677//DNA binding;GO:0003682//chromatin binding;GO:0003690//double-stranded DNA binding;GO:0003824//catalytic activity;GO:0004842//ubiquitin-protein transferase activity;GO:0005488//binding;GO:0005515//protein binding;GO:0008327//methyl-CpG binding;GO:0010385//double-stranded methylated DNA bindin…	-
Ccam01G000304	3.98854	4.85586	4.37	0.972874	1.7283	0.467118	7.82367	10.9013	4.62091	GWHBGBX00000001	7032891	7036348	+	1395	Ccam01G000304	-	K00430	3G770	Q	sp|Q42580|PER21_ARATH Peroxidase 21 OS=Arabidopsis thaliana OX=3702 GN=PER21 PE=1 SV=1	RWR72094.1 Plant peroxidase [Cinnamomum micranthum f. kanehirae]	-	-	-	ko00940(Phenylpropanoid biosynthesis)
Ccam01G000305	0.823837	0.779492	0.797466	1.55397	3.41952	2.99029	1.61425	1.32472	2.16858	GWHBGBX00000001	7038588	7040294	+	1707	Ccam01G000305	-	-	3GNQT	S	sp|Q9FIF7|PP435_ARATH Putative pentatricopeptide repeat-containing protein At5g59200, chloroplastic OS=Arabidopsis thaliana OX=3702 GN=PCMP-E41 PE=3 SV=1	KAF8390580.1 hypothetical protein HHK36_025107 [Tetracentron sinense]	-	-	-	-
Ccam01G000306	0.282982	0.298582	0.219139	0.856528	0.21534	0.971781	0.533463	0.174429	0.236311	GWHBGBX00000001	7044668	7067244	+	3241	Ccam01G000306	GO:0000166;GO:0003674;GO:0003824;GO:0004470;GO:0004471;GO:0005488;GO:0005515;GO:0005524;GO:0005575;GO:0005622;GO:0005623;GO:0005737;GO:0005739;GO:0005759;GO:0006082;GO:0006090;GO:0006108;GO:0006950;GO:0006970;GO:0008144;GO:0008150;GO:0008152;GO:0008270;GO:0009507;GO:0009536;GO:0009628;GO:0009651;GO:0009987;GO:0016491;GO:0016614;GO:0016615;GO:0016616;GO:0017076;GO:0019752;GO:0030554;GO:0031974;GO:…	K00028	3GEGE	C	sp|P37221|MAOM_SOLTU NAD-dependent malic enzyme 62 kDa isoform, mitochondrial OS=Solanum tuberosum OX=4113 PE=1 SV=1	RWR72095.1 NAD-dependent malic enzyme isoform, mitochondrial [Cinnamomum micranthum f. kanehirae]	GO:0006082//organic acid metabolic process;GO:0006090//pyruvate metabolic process;GO:0006108//malate metabolic process;GO:0006950//response to stress;GO:0006970//response to osmotic stress;GO:0008150//biological_process;GO:0008152//metabolic process;GO:0009628//response to abiotic stimulus;GO:0009651//response to salt stress;GO:0009987//cellular process;GO:0019752//carboxylic acid metabolic proce…	GO:0005575//cellular_component;GO:0005622//intracellular anatomical structure;GO:0005623//obsolete cell;GO:0005737//cytoplasm;GO:0005739//mitochondrion;GO:0005759//mitochondrial matrix;GO:0009507//chloroplast;GO:0009536//plastid;GO:0031974//membrane-enclosed lumen;GO:0043226//organelle;GO:0043227//membrane-bounded organelle;GO:0043229//intracellular organelle;GO:0043231//intracellular membrane-bo…	GO:0000166//nucleotide binding;GO:0003674//molecular_function;GO:0003824//catalytic activity;GO:0004470//malic enzyme activity;GO:0004471//malate dehydrogenase (decarboxylating) (NAD+) activity;GO:0005488//binding;GO:0005515//protein binding;GO:0005524//ATP binding;GO:0008144//obsolete drug binding;GO:0008270//zinc ion binding;GO:0016491//oxidoreductase activity;GO:0016614//oxidoreductase activit…	ko00710(Carbon fixation in photosynthetic organisms);ko00620(Pyruvate metabolism)
Ccam01G000307	367.172	329.749	355.96	445.309	449.633	425.4	327.88	337.324	323.161	GWHBGBX00000001	7067374	7070095	-	1752	Ccam01G000307	GO:0005575;GO:0005622;GO:0005623;GO:0005737;GO:0005783;GO:0005789;GO:0012505;GO:0016020;GO:0031090;GO:0031984;GO:0042175;GO:0043226;GO:0043227;GO:0043229;GO:0043231;GO:0044422;GO:0044424;GO:0044425;GO:0044432;GO:0044444;GO:0044446;GO:0044464;GO:0098827	-	3GDBY	Q	sp|A0A068Q721|C7113_PRUMU Cytochrome P450 71AP13 OS=Prunus mume OX=102107 GN=CYP71AP13 PE=2 SV=1	RWR72096.1 p450 domain-containing protein [Cinnamomum micranthum f. kanehirae]	-	GO:0005575//cellular_component;GO:0005622//intracellular anatomical structure;GO:0005623//obsolete cell;GO:0005737//cytoplasm;GO:0005783//endoplasmic reticulum;GO:0005789//endoplasmic reticulum membrane;GO:0012505//endomembrane system;GO:0016020//membrane;GO:0031090//organelle membrane;GO:0031984//organelle subcompartment;GO:0042175//nuclear outer membrane-endoplasmic reticulum membrane network;G…	-	-
Ccam01G000308	11.4937	12.9461	12.8312	17.0305	17.5506	16.556	13.9523	13.0161	13.8541	GWHBGBX00000001	7082758	7103436	+	3644	Ccam01G000308	-	K11137	3GF79	T	sp|Q9Y4R8|TELO2_HUMAN Telomere length regulation protein TEL2 homolog OS=Homo sapiens OX=9606 GN=TELO2 PE=1 SV=2	KAF8399868.1 hypothetical protein HHK36_015739 [Tetracentron sinense]	-	-	-	-
Ccam01G000312	1.94105	3.22917	2.47675	0	0.549324	0	0.623721	0.326306	0.184195	GWHBGBX00000001	7143843	7146311	+	693	Ccam01G000312	-	-	3GBXM	S	-	RWR72102.1 hypothetical protein CKAN_00030100 [Cinnamomum micranthum f. kanehirae]	-	-	-	-
Ccam01G000313	0.180897	0	0	0	0	0	0	0	0	GWHBGBX00000001	7151366	7152620	+	1014	Ccam01G000313	-	K01213	3G8UM	G	sp|Q6H9K0|PGLR2_PLAAC Exopolygalacturonase (Fragment) OS=Platanus acerifolia OX=140101 GN=plaa2 PE=1 SV=1	RWR72104.1 Glycoside hydrolase [Cinnamomum micranthum f. kanehirae]	-	-	-	ko00040(Pentose and glucuronate interconversions)
Ccam01G000314	0	0	0	0	0	0	0	0.133174	0	GWHBGBX00000001	7156833	7157681	-	849	Ccam01G000314	-	-	3GJ2K	-	-	RWR72105.1 B3 DNA binding domain-containing protein [Cinnamomum micranthum f. kanehirae]	-	-	-	-
Ccam01G000316	66.3431	60.8134	84.1917	12.2701	17.8417	4.61832	27.4225	22.4889	27.2279	GWHBGBX00000001	7163142	7163870	-	729	Ccam01G000316	-	-	3GJ2K	-	-	RWR72105.1 B3 DNA binding domain-containing protein [Cinnamomum micranthum f. kanehirae]	-	-	-	-
Ccam01G000317	7.67012	6.16455	7.00275	10.9923	7.2808	11.5727	6.23865	7.05145	6.45969	GWHBGBX00000001	7173659	7179888	-	1403	Ccam01G000317	GO:0000166;GO:0003674;GO:0003824;GO:0004633;GO:0005488;GO:0005575;GO:0005622;GO:0005623;GO:0005737;GO:0005829;GO:0006139;GO:0006163;GO:0006164;GO:0006725;GO:0006732;GO:0006753;GO:0006793;GO:0006796;GO:0006807;GO:0006950;GO:0006970;GO:0006972;GO:0008150;GO:0008152;GO:0009058;GO:0009108;GO:0009117;GO:0009150;GO:0009152;GO:0009165;GO:0009259;GO:0009260;GO:0009628;GO:0009651;GO:0009987;GO:0010181;GO:…	K01598	4JDBG	DP	sp|Q9SWE5|HAL3A_ARATH Phosphopantothenoylcysteine decarboxylase OS=Arabidopsis thaliana OX=3702 GN=HAL3A PE=1 SV=1	RWR72106.1 phosphopantothenoylcysteine decarboxylase [Cinnamomum micranthum f. kanehirae]	GO:0006139//nucleobase-containing compound metabolic process;GO:0006163//purine nucleotide metabolic process;GO:0006164//purine nucleotide biosynthetic process;GO:0006725//cellular aromatic compound metabolic process;GO:0006732//obsolete coenzyme metabolic process;GO:0006753//nucleoside phosphate metabolic process;GO:0006793//phosphorus metabolic process;GO:0006796//phosphate-containing compound …	GO:0005575//cellular_component;GO:0005622//intracellular anatomical structure;GO:0005623//obsolete cell;GO:0005737//cytoplasm;GO:0005829//cytosol;GO:0044424//obsolete intracellular part;GO:0044444//obsolete cytoplasmic part;GO:0044464//obsolete cell part;	GO:0000166//nucleotide binding;GO:0003674//molecular_function;GO:0003824//catalytic activity;GO:0004633//phosphopantothenoylcysteine decarboxylase activity;GO:0005488//binding;GO:0010181//FMN binding;GO:0016829//lyase activity;GO:0016830//carbon-carbon lyase activity;GO:0016831//carboxy-lyase activity;GO:0032553//ribonucleotide binding;GO:0036094//small molecule binding;GO:0043167//ion binding;GO…	ko00770(Pantothenate and CoA biosynthesis)
Ccam01G000318	7.32242	6.70035	6.89073	9.48393	8.90812	8.10464	7.31574	6.66879	7.19334	GWHBGBX00000001	7181234	7193198	+	7799	Ccam01G000318	-	-	3GG7P	-	-	RWR72107.1 myosin-11 [Cinnamomum micranthum f. kanehirae]	-	-	-	-
Ccam01G000319	0.102934	0	0.0249099	0.0778902	0.293736	0.159982	0.0682195	0	0.322341	GWHBGBX00000001	7194771	7206796	-	2376	Ccam01G000319	-	-	3GEHV	-	-	RWR72108.1 hypothetical protein CKAN_00030700 [Cinnamomum micranthum f. kanehirae]	-	-	-	-
Ccam01G000320	6.30209	6.58024	7.48681	9.92291	9.37998	10.8548	8.40964	6.63617	8.67149	GWHBGBX00000001	7209379	7218378	+	3842	Ccam01G000320	GO:0000149;GO:0000323;GO:0000325;GO:0003674;GO:0005488;GO:0005515;GO:0005575;GO:0005622;GO:0005623;GO:0005737;GO:0005764;GO:0005768;GO:0005769;GO:0005770;GO:0005773;GO:0005774;GO:0005856;GO:0005884;GO:0006810;GO:0006887;GO:0006904;GO:0006906;GO:0006996;GO:0007032;GO:0007033;GO:0007034;GO:0007040;GO:0007041;GO:0008150;GO:0008333;GO:0009705;GO:0009893;GO:0009894;GO:0009896;GO:0009987;GO:0010256;GO:…	K20179	3GFQ6	U	sp|Q9SJ40|VPS11_ARATH Vacuolar protein-sorting-associated protein 11 homolog OS=Arabidopsis thaliana OX=3702 GN=VPS11 PE=1 SV=1	RWR72109.1 vacuolar protein-sorting-associated protein 11 isoform X1 [Cinnamomum micranthum f. kanehirae]	GO:0006810//transport;GO:0006887//exocytosis;GO:0006904//vesicle docking involved in exocytosis;GO:0006906//vesicle fusion;GO:0006996//organelle organization;GO:0007032//endosome organization;GO:0007033//vacuole organization;GO:0007034//vacuolar transport;GO:0007040//lysosome organization;GO:0007041//lysosomal transport;GO:0008150//biological_process;GO:0008333//endosome to lysosome transport;GO:…	GO:0000323//lytic vacuole;GO:0000325//plant-type vacuole;GO:0005575//cellular_component;GO:0005622//intracellular anatomical structure;GO:0005623//obsolete cell;GO:0005737//cytoplasm;GO:0005764//lysosome;GO:0005768//endosome;GO:0005769//early endosome;GO:0005770//late endosome;GO:0005773//vacuole;GO:0005774//vacuolar membrane;GO:0005856//cytoskeleton;GO:0005884//actin filament;GO:0009705//plant-t…	GO:0000149//SNARE binding;GO:0003674//molecular_function;GO:0005488//binding;GO:0005515//protein binding;GO:0019904//protein domain specific binding;GO:0019905//syntaxin binding;GO:0030674//protein-macromolecule adaptor activity;GO:0060090//molecular adaptor activity;	-
Ccam01G000321	9.29447	10.9516	10.8493	11.0783	9.07736	11.168	9.38074	8.34086	10.4629	GWHBGBX00000001	7222072	7229056	+	1342	Ccam01G000321	-	K07052	3GF5D	S	-	PSS26924.1 CAAX amino terminal protease protein [Actinidia chinensis var. chinensis]	-	-	-	-
Ccam01G000322	0	0	0.0386836	0.0806393	0.207343	0.354918	0.105941	0.0738987	0	GWHBGBX00000001	7230469	7233259	-	1530	Ccam01G000322	-	-	44JVP	K	sp|Q8GY42|NAC25_ARATH NAC transcription factor 25 OS=Arabidopsis thaliana OX=3702 GN=NAC025 PE=2 SV=1	RWR74213.1 NAC transcription factor 32-like protein [Cinnamomum micranthum f. kanehirae]	-	-	-	-
Ccam01G000324	0	0	0	0.38237	0.131089	0	0	0	0	GWHBGBX00000001	7239119	7239864	-	484	Ccam01G000324	-	-	-	-	-	-	-	-	-	-
Ccam01G000325	0.153241	0	0	0	0	0	0	0	0	GWHBGBX00000001	7298639	7301367	-	399	Ccam01G000325	-	K06617	3G9AE	S	sp|Q84VX0|RFS1_ARATH Probable galactinol--sucrose galactosyltransferase 1 OS=Arabidopsis thaliana OX=3702 GN=RFS1 PE=2 SV=1	RWR72110.1 putative galactinol--sucrose galactosyltransferase 1 [Cinnamomum micranthum f. kanehirae]	-	-	-	ko00052(Galactose metabolism)
Ccam01G000326	0	0	0	0	0	0	0	0.142759	0	GWHBGBX00000001	7303093	7306025	+	396	Ccam01G000326	-	-	-	-	-	-	-	-	-	-
Ccam01G000328	18.4606	18.5432	18.3531	25.4098	22.4878	26.6126	20.2691	18.6353	20.778	GWHBGBX00000001	7318068	7332730	-	3428	Ccam01G000328	GO:0003674;GO:0003676;GO:0003723;GO:0003824;GO:0004518;GO:0004519;GO:0005488;GO:0005575;GO:0005622;GO:0005623;GO:0006139;GO:0006725;GO:0006807;GO:0008150;GO:0008152;GO:0009451;GO:0009987;GO:0016070;GO:0016787;GO:0016788;GO:0034641;GO:0043170;GO:0043226;GO:0043227;GO:0043229;GO:0043231;GO:0043412;GO:0044237;GO:0044238;GO:0044424;GO:0044464;GO:0046483;GO:0071704;GO:0090304;GO:0090305;GO:0097159;GO:…	-	3GCS2	S	sp|Q9MAT2|PPR10_ARATH Pentatricopeptide repeat-containing protein At1g04840 OS=Arabidopsis thaliana OX=3702 GN=PCMP-H64 PE=2 SV=1	RWR72113.1 pentatricopeptide repeat-containing protein [Cinnamomum micranthum f. kanehirae]	GO:0006139//nucleobase-containing compound metabolic process;GO:0006725//cellular aromatic compound metabolic process;GO:0006807//nitrogen compound metabolic process;GO:0008150//biological_process;GO:0008152//metabolic process;GO:0009451//RNA modification;GO:0009987//cellular process;GO:0016070//RNA metabolic process;GO:0034641//cellular nitrogen compound metabolic process;GO:0043170//macromolecu…	GO:0005575//cellular_component;GO:0005622//intracellular anatomical structure;GO:0005623//obsolete cell;GO:0043226//organelle;GO:0043227//membrane-bounded organelle;GO:0043229//intracellular organelle;GO:0043231//intracellular membrane-bounded organelle;GO:0044424//obsolete intracellular part;GO:0044464//obsolete cell part;	GO:0003674//molecular_function;GO:0003676//nucleic acid binding;GO:0003723//RNA binding;GO:0003824//catalytic activity;GO:0004518//nuclease activity;GO:0004519//endonuclease activity;GO:0005488//binding;GO:0016787//hydrolase activity;GO:0016788//hydrolase activity, acting on ester bonds;GO:0097159//organic cyclic compound binding;GO:1901363//heterocyclic compound binding;	-
Ccam01G000329	109.749	118.109	105.273	65.2027	81.2575	63.9788	134.261	147.886	134.242	GWHBGBX00000001	7336980	7345262	-	1229	Ccam01G000329	GO:0005575;GO:0005622;GO:0005623;GO:0005737;GO:0009507;GO:0009526;GO:0009532;GO:0009536;GO:0009570;GO:0009941;GO:0031967;GO:0031975;GO:0043226;GO:0043227;GO:0043229;GO:0043231;GO:0044422;GO:0044424;GO:0044434;GO:0044435;GO:0044444;GO:0044446;GO:0044464	-	3G8EX	S	sp|Q94K71|CBBY_ARATH CBBY-like protein OS=Arabidopsis thaliana OX=3702 GN=CBBY PE=1 SV=1	RWR72114.1 haloacid dehalogenase-like hydrolase domain-containing protein isoform X1 [Cinnamomum micranthum f. kanehirae]	-	GO:0005575//cellular_component;GO:0005622//intracellular anatomical structure;GO:0005623//obsolete cell;GO:0005737//cytoplasm;GO:0009507//chloroplast;GO:0009526//plastid envelope;GO:0009532//plastid stroma;GO:0009536//plastid;GO:0009570//chloroplast stroma;GO:0009941//chloroplast envelope;GO:0031967//organelle envelope;GO:0031975//envelope;GO:0043226//organelle;GO:0043227//membrane-bounded organe…	-	-
Ccam01G000331	10.4133	9.63441	11.103	13.6007	13.0313	12.4046	10.0533	9.42687	9.87475	GWHBGBX00000001	7353211	7366705	-	5901	Ccam01G000331	GO:0000003;GO:0000011;GO:0000151;GO:0003674;GO:0003824;GO:0004672;GO:0004674;GO:0005488;GO:0005515;GO:0005575;GO:0005622;GO:0005623;GO:0005634;GO:0005635;GO:0005643;GO:0005737;GO:0005768;GO:0005770;GO:0005942;GO:0006355;GO:0006357;GO:0006464;GO:0006468;GO:0006605;GO:0006623;GO:0006793;GO:0006796;GO:0006807;GO:0006810;GO:0006886;GO:0006914;GO:0006996;GO:0007033;GO:0007034;GO:0007154;GO:0007165;GO:…	K08333	3GA56	T	sp|Q9M0E5|VPS15_ARATH Serine/threonine-protein kinase VPS15 OS=Arabidopsis thaliana OX=3702 GN=VPS15 PE=1 SV=1	RWR72115.1 putative serine/threonine-protein kinase vps15 isoform X1 [Cinnamomum micranthum f. kanehirae]	GO:0000003//reproduction;GO:0000011//vacuole inheritance;GO:0006355//regulation of transcription, DNA-templated;GO:0006357//regulation of transcription by RNA polymerase II;GO:0006464//cellular protein modification process;GO:0006468//protein phosphorylation;GO:0006605//protein targeting;GO:0006623//protein targeting to vacuole;GO:0006793//phosphorus metabolic process;GO:0006796//phosphate-contai…	GO:0000151//ubiquitin ligase complex;GO:0005575//cellular_component;GO:0005622//intracellular anatomical structure;GO:0005623//obsolete cell;GO:0005634//nucleus;GO:0005635//nuclear envelope;GO:0005643//nuclear pore;GO:0005737//cytoplasm;GO:0005768//endosome;GO:0005770//late endosome;GO:0005942//phosphatidylinositol 3-kinase complex;GO:0010008//endosome membrane;GO:0012505//endomembrane system;GO:…	GO:0003674//molecular_function;GO:0003824//catalytic activity;GO:0004672//protein kinase activity;GO:0004674//protein serine/threonine kinase activity;GO:0005488//binding;GO:0005515//protein binding;GO:0016301//kinase activity;GO:0016740//transferase activity;GO:0016772//transferase activity, transferring phosphorus-containing groups;GO:0016773//phosphotransferase activity, alcohol group as accep…	ko04136(Autophagy - other)
Ccam01G000332	23.2527	25.2719	24.7305	36.2941	35.3386	40.7748	30.4276	24.5707	32.6447	GWHBGBX00000001	7372363	7397630	+	2264	Ccam01G000332	GO:0000463;GO:0000470;GO:0003674;GO:0003676;GO:0003723;GO:0005488;GO:0005575;GO:0005622;GO:0005623;GO:0005634;GO:0005730;GO:0006139;GO:0006364;GO:0006396;GO:0006725;GO:0006807;GO:0008150;GO:0008152;GO:0009987;GO:0010467;GO:0010468;GO:0016070;GO:0016072;GO:0019219;GO:0019222;GO:0022613;GO:0030684;GO:0030686;GO:0031323;GO:0031974;GO:0031981;GO:0032991;GO:0034470;GO:0034641;GO:0034660;GO:0042254;GO:…	K14843	3G9IT	A	sp|Q851S7|PESC_ORYSJ Pescadillo homolog OS=Oryza sativa subsp. japonica OX=39947 GN=PES PE=2 SV=1	RWR72116.1 pescadillo [Cinnamomum micranthum f. kanehirae]	GO:0000463//maturation of LSU-rRNA from tricistronic rRNA transcript (SSU-rRNA, 5.8S rRNA, LSU-rRNA);GO:0000470//maturation of LSU-rRNA;GO:0006139//nucleobase-containing compound metabolic process;GO:0006364//rRNA processing;GO:0006396//RNA processing;GO:0006725//cellular aromatic compound metabolic process;GO:0006807//nitrogen compound metabolic process;GO:0008150//biological_process;GO:0008152/…	GO:0005575//cellular_component;GO:0005622//intracellular anatomical structure;GO:0005623//obsolete cell;GO:0005634//nucleus;GO:0005730//nucleolus;GO:0030684//preribosome;GO:0030686//90S preribosome;GO:0031974//membrane-enclosed lumen;GO:0031981//nuclear lumen;GO:0032991//protein-containing complex;GO:0043226//organelle;GO:0043227//membrane-bounded organelle;GO:0043228//non-membrane-bounded organe…	GO:0003674//molecular_function;GO:0003676//nucleic acid binding;GO:0003723//RNA binding;GO:0005488//binding;GO:0097159//organic cyclic compound binding;GO:1901363//heterocyclic compound binding;	-
Ccam01G000333	11.1423	12.9575	11.0563	22.3628	14.2144	24.9344	16.8336	12.8869	14.8407	GWHBGBX00000001	7400711	7406106	+	1531	Ccam01G000333	GO:0000003;GO:0000038;GO:0003006;GO:0003674;GO:0003824;GO:0005575;GO:0005622;GO:0005623;GO:0005737;GO:0005783;GO:0006082;GO:0006629;GO:0006631;GO:0006633;GO:0007275;GO:0008150;GO:0008152;GO:0008610;GO:0009058;GO:0009790;GO:0009791;GO:0009793;GO:0009987;GO:0010154;GO:0012505;GO:0016020;GO:0016053;GO:0016491;GO:0016614;GO:0016616;GO:0018454;GO:0019752;GO:0022414;GO:0032501;GO:0032502;GO:0032787;GO:…	K10251	4JIP2	Q	sp|Q8L9C4|KCR1_ARATH Very-long-chain 3-oxoacyl-CoA reductase 1 OS=Arabidopsis thaliana OX=3702 GN=KCR1 PE=1 SV=1	RWR72117.1 very-long-chain 3-oxoacyl-CoA reductase 1-like protein [Cinnamomum micranthum f. kanehirae]	GO:0000003//reproduction;GO:0000038//very long-chain fatty acid metabolic process;GO:0003006//developmental process involved in reproduction;GO:0006082//organic acid metabolic process;GO:0006629//lipid metabolic process;GO:0006631//fatty acid metabolic process;GO:0006633//fatty acid biosynthetic process;GO:0007275//multicellular organism development;GO:0008150//biological_process;GO:0008152//meta…	GO:0005575//cellular_component;GO:0005622//intracellular anatomical structure;GO:0005623//obsolete cell;GO:0005737//cytoplasm;GO:0005783//endoplasmic reticulum;GO:0012505//endomembrane system;GO:0016020//membrane;GO:0043226//organelle;GO:0043227//membrane-bounded organelle;GO:0043229//intracellular organelle;GO:0043231//intracellular membrane-bounded organelle;GO:0044424//obsolete intracellular p…	GO:0003674//molecular_function;GO:0003824//catalytic activity;GO:0016491//oxidoreductase activity;GO:0016614//oxidoreductase activity, acting on CH-OH group of donors;GO:0016616//oxidoreductase activity, acting on the CH-OH group of donors, NAD or NADP as acceptor;GO:0018454//acetoacetyl-CoA reductase activity;GO:0045703//ketoreductase activity;	ko01040(Biosynthesis of unsaturated fatty acids);ko00062(Fatty acid elongation)
Ccam01G000334	10.2783	8.62728	10.0822	12.1715	14.1811	12.4829	9.34548	10.498	10.0359	GWHBGBX00000001	7410907	7423309	-	2671	Ccam01G000334	GO:0005575;GO:0005623;GO:0005886;GO:0016020;GO:0044464;GO:0071944	-	3KVWQ	S	sp|Q8GUM4|Y3739_ARATH Uncharacterized membrane protein At3g27390 OS=Arabidopsis thaliana OX=3702 GN=At3g27390 PE=1 SV=2	RWR72118.1 hypothetical protein CKAN_00031900 [Cinnamomum micranthum f. kanehirae]	-	GO:0005575//cellular_component;GO:0005623//obsolete cell;GO:0005886//plasma membrane;GO:0016020//membrane;GO:0044464//obsolete cell part;GO:0071944//cell periphery;	-	-
Ccam01G000335	29.0288	29.6698	30.6393	18.8477	20.3213	11.9864	33.5345	32.2156	31.5064	GWHBGBX00000001	7429046	7433302	-	2913	Ccam01G000335	GO:0003674;GO:0003676;GO:0003723;GO:0003824;GO:0004518;GO:0004519;GO:0005488;GO:0005575;GO:0005622;GO:0005623;GO:0006139;GO:0006725;GO:0006807;GO:0008150;GO:0008152;GO:0009451;GO:0009987;GO:0016070;GO:0016787;GO:0016788;GO:0034641;GO:0043170;GO:0043226;GO:0043227;GO:0043229;GO:0043231;GO:0043412;GO:0044237;GO:0044238;GO:0044424;GO:0044464;GO:0046483;GO:0071704;GO:0090304;GO:0090305;GO:0097159;GO:…	-	44ENI	S	sp|Q9SNB7|PP264_ARATH Protein LOW PHOTOSYNTHETIC EFFICIENCY 1, chloroplastic OS=Arabidopsis thaliana OX=3702 GN=LPE1 PE=1 SV=1	RWR72119.1 pentatricopeptide repeat-containing-like protein [Cinnamomum micranthum f. kanehirae]	GO:0006139//nucleobase-containing compound metabolic process;GO:0006725//cellular aromatic compound metabolic process;GO:0006807//nitrogen compound metabolic process;GO:0008150//biological_process;GO:0008152//metabolic process;GO:0009451//RNA modification;GO:0009987//cellular process;GO:0016070//RNA metabolic process;GO:0034641//cellular nitrogen compound metabolic process;GO:0043170//macromolecu…	GO:0005575//cellular_component;GO:0005622//intracellular anatomical structure;GO:0005623//obsolete cell;GO:0043226//organelle;GO:0043227//membrane-bounded organelle;GO:0043229//intracellular organelle;GO:0043231//intracellular membrane-bounded organelle;GO:0044424//obsolete intracellular part;GO:0044464//obsolete cell part;	GO:0003674//molecular_function;GO:0003676//nucleic acid binding;GO:0003723//RNA binding;GO:0003824//catalytic activity;GO:0004518//nuclease activity;GO:0004519//endonuclease activity;GO:0005488//binding;GO:0016787//hydrolase activity;GO:0016788//hydrolase activity, acting on ester bonds;GO:0097159//organic cyclic compound binding;GO:1901363//heterocyclic compound binding;	-
Ccam01G000336	13.5055	11.6591	15.054	3.05555	4.07691	3.12584	8.4625	13.2439	4.35743	GWHBGBX00000001	7442035	7442781	-	747	Ccam01G000336	-	-	3G9GM	S	-	RWR72120.1 Methyltransferase type 11 [Cinnamomum micranthum f. kanehirae]	-	-	-	-
Ccam01G000337	7.01181	5.64124	6.51588	13.6772	8.34318	13.8662	7.35268	6.3102	7.90475	GWHBGBX00000001	7453622	7457871	-	654	Ccam01G000337	-	-	-	-	-	RWR72121.1 mitochondrial import receptor subunit TOM9-2-like protein [Cinnamomum micranthum f. kanehirae]	-	-	-	-
Ccam01G000338	41.0005	43.9389	44.973	51.929	52.5837	50.9836	45.8563	42.9814	53.3661	GWHBGBX00000001	7460262	7484421	+	2307	Ccam01G000338	GO:0005575;GO:0005622;GO:0005623;GO:0005737;GO:0006996;GO:0008104;GO:0008150;GO:0009507;GO:0009534;GO:0009535;GO:0009536;GO:0009579;GO:0009657;GO:0009658;GO:0009987;GO:0016020;GO:0016043;GO:0031976;GO:0031984;GO:0033036;GO:0033365;GO:0034357;GO:0034613;GO:0042651;GO:0043226;GO:0043227;GO:0043229;GO:0043231;GO:0044422;GO:0044424;GO:0044434;GO:0044435;GO:0044436;GO:0044444;GO:0044446;GO:0044464;GO:…	K03217	3GGJ8	OU	sp|Q9FYL3|ALB4_ARATH ALBINO3-like protein 1, chloroplastic OS=Arabidopsis thaliana OX=3702 GN=ALB4 PE=1 SV=3	RWR72122.1 ALBINO3-like protein 1, chloroplastic [Cinnamomum micranthum f. kanehirae]	GO:0006996//organelle organization;GO:0008104//protein localization;GO:0008150//biological_process;GO:0009657//plastid organization;GO:0009658//chloroplast organization;GO:0009987//cellular process;GO:0016043//cellular component organization;GO:0033036//macromolecule localization;GO:0033365//protein localization to organelle;GO:0034613//cellular protein localization;GO:0051179//localization;GO:00…	GO:0005575//cellular_component;GO:0005622//intracellular anatomical structure;GO:0005623//obsolete cell;GO:0005737//cytoplasm;GO:0009507//chloroplast;GO:0009534//chloroplast thylakoid;GO:0009535//chloroplast thylakoid membrane;GO:0009536//plastid;GO:0009579//thylakoid;GO:0016020//membrane;GO:0031976//plastid thylakoid;GO:0031984//organelle subcompartment;GO:0034357//photosynthetic membrane;GO:004…	-	ko03060(Protein export)
Ccam01G000339	4.99217	4.89446	3.29286	5.43791	5.54702	6.04233	2.73272	3.14523	4.28872	GWHBGBX00000001	7488950	7493295	+	1384	Ccam01G000339	-	-	3GBH5	S	sp|Q9FFJ8|LIMYB_ARATH L10-interacting MYB domain-containing protein OS=Arabidopsis thaliana OX=3702 GN=LIMYB PE=1 SV=1	RWR72123.1 L10-interacting MYB domain-containing-like protein [Cinnamomum micranthum f. kanehirae]	-	-	-	-
Ccam01G000340	45.0618	41.1144	43.6321	56.3427	61.4821	59.7677	38.2043	33.0077	39.5706	GWHBGBX00000001	7499352	7505497	+	4650	Ccam01G000340	-	-	3GB7E	DZ	sp|F2Z461|HERC6_MOUSE E3 ISG15--protein ligase Herc6 OS=Mus musculus OX=10090 GN=Herc6 PE=2 SV=1	RWR72124.1 ultraviolet-B receptor UVR8-like protein [Cinnamomum micranthum f. kanehirae]	-	-	-	-
Ccam01G000341	6.79861	6.51993	6.86774	3.46702	3.95006	3.19658	4.59411	5.05341	3.75705	GWHBGBX00000001	7509446	7515588	+	4128	Ccam01G000341	GO:0003674;GO:0003676;GO:0003723;GO:0003824;GO:0004518;GO:0004519;GO:0005488;GO:0005575;GO:0005622;GO:0005623;GO:0006139;GO:0006725;GO:0006807;GO:0008150;GO:0008152;GO:0009451;GO:0009987;GO:0016070;GO:0016787;GO:0016788;GO:0034641;GO:0043170;GO:0043226;GO:0043227;GO:0043229;GO:0043231;GO:0043412;GO:0044237;GO:0044238;GO:0044424;GO:0044464;GO:0046483;GO:0071704;GO:0090304;GO:0090305;GO:0097159;GO:…	-	3G8PP	S	sp|Q9FGR7|PP426_ARATH Pentatricopeptide repeat-containing protein At5g50280, chloroplastic OS=Arabidopsis thaliana OX=3702 GN=EMB1006 PE=2 SV=1	RWR72125.1 pentatricopeptide repeat-containing protein, chloroplastic isoform X1 [Cinnamomum micranthum f. kanehirae]	GO:0006139//nucleobase-containing compound metabolic process;GO:0006725//cellular aromatic compound metabolic process;GO:0006807//nitrogen compound metabolic process;GO:0008150//biological_process;GO:0008152//metabolic process;GO:0009451//RNA modification;GO:0009987//cellular process;GO:0016070//RNA metabolic process;GO:0034641//cellular nitrogen compound metabolic process;GO:0043170//macromolecu…	GO:0005575//cellular_component;GO:0005622//intracellular anatomical structure;GO:0005623//obsolete cell;GO:0043226//organelle;GO:0043227//membrane-bounded organelle;GO:0043229//intracellular organelle;GO:0043231//intracellular membrane-bounded organelle;GO:0044424//obsolete intracellular part;GO:0044464//obsolete cell part;	GO:0003674//molecular_function;GO:0003676//nucleic acid binding;GO:0003723//RNA binding;GO:0003824//catalytic activity;GO:0004518//nuclease activity;GO:0004519//endonuclease activity;GO:0005488//binding;GO:0016787//hydrolase activity;GO:0016788//hydrolase activity, acting on ester bonds;GO:0097159//organic cyclic compound binding;GO:1901363//heterocyclic compound binding;	-
Ccam01G000342	9.15229	10.8307	10.0885	11.7722	11.5358	12.916	10.3741	8.75013	11.7793	GWHBGBX00000001	7516049	7532967	-	2552	Ccam01G000342	GO:0003674;GO:0003824;GO:0006508;GO:0006807;GO:0008150;GO:0008152;GO:0008233;GO:0008234;GO:0016787;GO:0019538;GO:0019783;GO:0043170;GO:0044238;GO:0070011;GO:0071567;GO:0071704;GO:0140096;GO:1901564	K01376	3G95E	H	sp|Q9STL8|UFSP_ARATH Probable Ufm1-specific protease OS=Arabidopsis thaliana OX=3702 GN=At3g48380 PE=1 SV=2	RWR72126.1 putative Ufm1-specific protease isoform X1 [Cinnamomum micranthum f. kanehirae]	GO:0006508//proteolysis;GO:0006807//nitrogen compound metabolic process;GO:0008150//biological_process;GO:0008152//metabolic process;GO:0019538//protein metabolic process;GO:0043170//macromolecule metabolic process;GO:0044238//primary metabolic process;GO:0071704//organic substance metabolic process;GO:1901564//organonitrogen compound metabolic process;	-	GO:0003674//molecular_function;GO:0003824//catalytic activity;GO:0008233//peptidase activity;GO:0008234//cysteine-type peptidase activity;GO:0016787//hydrolase activity;GO:0019783//ubiquitin-like protein-specific protease activity;GO:0071567//UFM1 hydrolase activity;GO:0140096//catalytic activity, acting on a protein;	-
Ccam01G000343	0	0	0.0183864	0	0	0	0	0	0	GWHBGBX00000001	7536724	7539942	+	3219	Ccam01G000343	-	-	4JS3R	S	sp|P11369|LORF2_MOUSE LINE-1 retrotransposable element ORF2 protein OS=Mus musculus OX=10090 GN=Pol PE=1 SV=2	XP_020412737.1 uncharacterized protein LOC109947231 [Prunus persica]	-	-	-	-
Ccam01G000344	22.7825	21.9734	22.8179	25.0263	24.4279	24.6957	24.9068	22.4669	23.7153	GWHBGBX00000001	7543264	7555795	+	1935	Ccam01G000344	GO:0002790;GO:0003400;GO:0003674;GO:0005085;GO:0005090;GO:0005096;GO:0005488;GO:0005515;GO:0005575;GO:0005622;GO:0005623;GO:0005737;GO:0005773;GO:0005774;GO:0005783;GO:0005789;GO:0005886;GO:0006810;GO:0006888;GO:0008047;GO:0008104;GO:0008150;GO:0009306;GO:0009987;GO:0012505;GO:0015031;GO:0015833;GO:0016020;GO:0016021;GO:0016192;GO:0019899;GO:0030176;GO:0030234;GO:0030695;GO:0031090;GO:0031224;GO:…	K14003	3GB5Y	U	sp|Q39221|STLP2_ARATH SEC12-like protein 2 OS=Arabidopsis thaliana OX=3702 GN=STL2P PE=1 SV=4	RWR72127.1 SEC12-like protein 2 [Cinnamomum micranthum f. kanehirae]	GO:0002790//peptide secretion;GO:0003400//regulation of COPII vesicle coating;GO:0006810//transport;GO:0006888//endoplasmic reticulum to Golgi vesicle-mediated transport;GO:0008104//protein localization;GO:0008150//biological_process;GO:0009306//protein secretion;GO:0009987//cellular process;GO:0015031//protein transport;GO:0015833//peptide transport;GO:0016192//vesicle-mediated transport;GO:0032…	GO:0005575//cellular_component;GO:0005622//intracellular anatomical structure;GO:0005623//obsolete cell;GO:0005737//cytoplasm;GO:0005773//vacuole;GO:0005774//vacuolar membrane;GO:0005783//endoplasmic reticulum;GO:0005789//endoplasmic reticulum membrane;GO:0005886//plasma membrane;GO:0012505//endomembrane system;GO:0016020//membrane;GO:0016021//integral component of membrane;GO:0030176//integral c…	GO:0003674//molecular_function;GO:0005085//guanyl-nucleotide exchange factor activity;GO:0005096//GTPase activator activity;GO:0005488//binding;GO:0005515//protein binding;GO:0008047//enzyme activator activity;GO:0019899//enzyme binding;GO:0030234//enzyme regulator activity;GO:0030695//GTPase regulator activity;GO:0051020//GTPase binding;GO:0060589//nucleoside-triphosphatase regulator activity;GO…	ko04141(Protein processing in endoplasmic reticulum)
[truncated: 9,764 more rows]

## Sheet: Table S3
Table S3 The RNA-seq data statistics of three RL, ML and YL samples
Sample	Raw_Read	Clean_Reads	Useful_read%	Total_Mapped	Uniquely_Mapped	Mapped_to_Gene	Q30 (%)
RL1	46520296	43444466	93.38	40058512 (92.21%)	38800712 (96.86%)	37405563 (96.40%)	94.15
RL2	44350290	41561520	93.71	38554532 (92.76%)	37302521 (96.75%)	35935317 (96.33%)	94.95
RL3	51202292	47930942	93.61	44584018 (93.02%)	43143477 (96.77%)	41689850 (96.63%)	95.39
ML1	44892844	42132714	93.85	39239116 (93.13%)	37981100 (96.79%)	36823259 (96.95%)	95.37
ML2	46502862	43610444	93.78	40325660 (92.47%)	39024618 (96.77%)	37722206 (96.66%)	94.65
ML3	46787890	43879182	93.78	40757298 (92.89%)	39421080 (96.72%)	38173422 (96.84%)	95.32
YL1	51893084	48541406	93.54	44927749 (92.56%)	43513732 (96.85%)	42126054 (96.81%)	94.45
[truncated: 2 more rows]

## Sheet: Table S4
Table S4 The gene annotation summary of RNA-seq mapped to indifferent database
[truncated: 12 more rows]

[truncated: 2 more sheets: Table S5, Table S6]
